# Supplementary material for: Genome-wide association study of yield and related traits in common wheat under salt-stress conditions
Source: BMC Plant Biol. 2021 Jan 7;21:27. doi: 10.1186/s12870-020-02799-1 (PMC7792188; doi:10.1186/s12870-020-02799-1)
Supplement: Supplementary file 1 — Additional file 1: Table S1. Name and origin of the 191 common wheat accessions used in this study. [file 12870_2020_2799_MOESM1_ESM.xlsx]

## Sheet: Table S1
Table S1. Name and origin of the 191 common wheat accessions used in this study
Wheat accession	Origin	Comment
Shan71B	Anhui	Improved vatiety
Nongda183	Beijing	Improved vatiety
Jing9428	Beijing	Improved vatiety
Zhongmai175	Beijing	Improved vatiety
Jingdong8	Beijing	Improved vatiety
Jing411	Beijing	Improved vatiety
Keyi26	Beijing	Improved vatiety
Zhongsu68	Beijing	Improved vatiety
Xiaoyan103	Beijing	Improved vatiety
Xiaoyan102	Beijing	Improved vatiety
Nongda1193	Beijing	Improved vatiety
Z39	Beijing	Improved vatiety
Xiaoyan101	Beijing	Improved vatiety
Nongda195	Beijing	Improved vatiety
Nongda340	Beijing	Improved vatiety
Nongda135	Beijing	Improved vatiety
1-12	Beijing	Improved vatiety
Z32	Beijing	Improved vatiety
Orofen	Chile	Introduced variety
Pingliang38	Gansu	Improved vatiety
Baiqimai	Gansu	Landrace
Hongjinmai	Gansu	Landrace
Baomai5	Hebei	Improved vatiety
Han6172	Hebei	Improved vatiety
Han4589	Hebei	Improved vatiety
Gaoyou9409	Hebei	Improved vatiety
Gaoyou9415	Hebei	Improved vatiety
A115	Hebei	Improved vatiety
Jimai32	Hebei	Improved vatiety
Jinhe9123	Hebei	Improved vatiety
JimaiHB19	Hebei	Improved vatiety
Hengguan35	Hebei	Improved vatiety
Xingtai456	Hebei	Improved vatiety
Tangfu6017	Hebei	Improved vatiety
Baiyingdong2	Hebei	Improved vatiety
Han5316	Hebei	Improved vatiety
Hai95-2	Hebei	Improved vatiety
Jiemai19	Hebei	Improved vatiety
Shimai12	Hebei	Improved vatiety
Hanzao1	Hebei	Improved vatiety
Kenong502	Hebei	Improved vatiety
Shiyou17	Hebei	Improved vatiety
Jimai585	Hebei	Improved vatiety
Gaoyou8901	Hebei	Improved vatiety
Cang6005	Hebei	Improved vatiety
Shixin733	Hebei	Improved vatiety
Shixin828	Hebei	Improved vatiety
Shi4185	Hebei	Improved vatiety
Cang6002	Hebei	Improved vatiety
Shimai15	Hebei	Improved vatiety
Kenong181	Hebei	Improved vatiety
Cang6001	Hebei	Improved vatiety
Jimai38	Hebei	Improved vatiety
Jimai11	Hebei	Improved vatiety
Jishi02-1	Hebei	Improved vatiety
Ji84-5103	Hebei	Improved vatiety
Kenong9204	Hebei	Improved vatiety
Xiaoyan81	Hebei	Improved vatiety
Ji5265	Hebei	Improved vatiety
Xiaoyan41	Hebei	Improved vatiety
Kenong199	Hebei	Improved vatiety
Xiaoyan60	Hebei	Improved vatiety
Bainong207	Henan	Improved vatiety
Cunmai1	Henan	Improved vatiety
Zhongyu9398	Henan	Improved vatiety
Yujiao5	Henan	Improved vatiety
Zhongyuan6	Henan	Improved vatiety
Zhoumai32	Henan	Improved vatiety
Zhoumai18	Henan	Improved vatiety
LankaoAizao8	Henan	Improved vatiety
Aikang58	Henan	Improved vatiety
pingan08-8	Henan	Improved vatiety
Xuke718	Henan	Improved vatiety
Xinmai26	Henan	Improved vatiety
Huaichuan916	Henan	Improved vatiety
Xunxiao9706	Henan	Improved vatiety
Zhoumai27	Henan	Improved vatiety
Neixiang5	Henan	Improved vatiety
Zhengzhou17	Henan	Improved vatiety
Yumai51(Zhoumai11)	Henan	Improved vatiety
Wenmai8(Yumai58)	Henan	Improved vatiety
Wenmai6	Henan	Improved vatiety
Zhengmai9023	Henan	Improved vatiety
Jiaomai266	Henan	Improved vatiety
Luomai21	Henan	Improved vatiety
Zhengyou7	Henan	Improved vatiety
Zhoumai13	Henan	Improved vatiety
Zhoumai19	Henan	Improved vatiety
Zhengnong16	Henan	Improved vatiety
Zhengmai366	Henan	Improved vatiety
Zhengmai9405	Henan	Improved vatiety
Fumai	Henan	Landrace
Mengke11	Inner Mongolia	Improved vatiety
St2422/464	Italy	Introduced variety
St1472/56(Zhengyin1)	Italy	Introduced variety
Baichun5	Jilin	Improved vatiety
Qingmai6	Qinghai	Improved vatiety
Gaoyuan56	Qinghai	Improved vatiety
Gaoyuan62	Qinghai	Improved vatiety
Qingchun570-2	Qinghai	Improved vatiety
Gaoyuan338	Qinghai	Improved vatiety
Qingchun570-1	Qinghai	Improved vatiety
Lovrin10	Romania	Introduced variety
Xiaoyan343	Shaanxi	Improved vatiety
Shan76(15)9-29	Shaanxi	Improved vatiety
Shan7014-5-1-2	Shaanxi	Improved vatiety
Yuanfeng175	Shaanxi	Improved vatiety
Xiaoyan597	Shaanxi	Improved vatiety
Xiaoyan246	Shaanxi	Improved vatiety
Xiaoyan96	Shaanxi	Improved vatiety
Shanmai150	Shaanxi	Improved vatiety
Shan229	Shaanxi	Improved vatiety
Zaoyou504	Shaanxi	Improved vatiety
Xiaoyan4	Shaanxi	Improved vatiety
Xinong2208	Shaanxi	Improved vatiety
Xiaoyan6	Shaanxi	Improved vatiety
Xiaoyan22	Shaanxi	Improved vatiety
Ligao6	Shaanxi	Improved vatiety
Xiaoyan54	Shaanxi	Improved vatiety
Linfen5064	Shaanxi	Improved vatiety
Zaoyou503	Shaanxi	Improved vatiety
Shan213	Shaanxi	Improved vatiety
Shan160	Shaanxi	Improved vatiety
Xiaoyan926	Shaanxi	Improved vatiety
Shanyou225	Shaanxi	Improved vatiety
Xiaoyan107	Shaanxi	Improved vatiety
Xiaoyan5	Shaanxi	Improved vatiety
Xiaoyan15	Shaanxi	Improved vatiety
Xinong979	Shaanxi	Improved vatiety
Shan354	Shaanxi	Improved vatiety
Qinmai11	Shaanxi	Improved vatiety
Xiaoyan168	Shaanxi	Improved vatiety
Xinong928	Shaanxi	Improved vatiety
Xiaoyan503	Shaanxi	Improved vatiety
Xinong2611	Shaanxi	Improved vatiety
Changwu131	Shaanxi	Improved vatiety
Xinong881	Shaanxi	Improved vatiety
Shan253	Shaanxi	Improved vatiety
Xinong889	Shaanxi	Improved vatiety
Changwu134	Shaanxi	Improved vatiety
Xiaoyan128	Shaanxi	Improved vatiety
Xiaoyan143	Shaanxi	Improved vatiety
Shannong17	Shandong	Improved vatiety
Lumai5	Shandong	Improved vatiety
Zimai17	Shandong	Improved vatiety
Lumai13	Shandong	Improved vatiety
DH5197	Shandong	Improved vatiety
8602	Shandong	Improved vatiety
Jimai22	Shandong	Improved vatiety
Weimai8	Shandong	Improved vatiety
JimaiSD19	Shandong	Improved vatiety
Jimai21	Shandong	Improved vatiety
Liangxing66	Shandong	Improved vatiety
Taishan9818	Shandong	Improved vatiety
Laizhou953	Shandong	Improved vatiety
Jinan18	Shandong	Improved vatiety
Shannong21	Shandong	Improved vatiety
Lumai15	Shandong	Improved vatiety
Yannong23	Shandong	Improved vatiety
Wennong14	Shandong	Improved vatiety
Dekang961	Shandong	Improved vatiety
Jinan20	Shandong	Improved vatiety
Zhou8425B	Shandong	Improved vatiety
Tainong18	Shandong	Improved vatiety
Lumai23	Shandong	Improved vatiety
Lumai14	Shandong	Improved vatiety
Linmai2	Shandong	Improved vatiety
Yannong15	Shandong	Improved vatiety
Jinan17	Shandong	Improved vatiety
PH85-16	Shandong	Improved vatiety
Liangxing99	Shandong	Improved vatiety
Yannong19	Shandong	Improved vatiety
PH82-2-2	Shandong	Improved vatiety
Shannong12	Shandong	Improved vatiety
Baibiansui	Shandong	Landrace
Youbaomai	Shandong	Landrace
Jinmai30(Linfen51379)	Shanxi	Improved vatiety
Chang6878	Shanxi	Improved vatiety
Linfen7410	Shanxi	Improved vatiety
Jinmai45	Shanxi	Improved vatiety
Jinmai49	Shanxi	Improved vatiety
Linyou145	Shanxi	Improved vatiety
Jinmai60	Shanxi	Improved vatiety
Jinmai41	Shanxi	Improved vatiety
ChineseSpring	Sichuan	Landrace
Huanxiangguo	Sichuan	Landrace
BendiHuanghuamai	Sichuan	Landrace
Shanqianmai	Soviet Union	Introduced variety
Chadianhong	Tianjin	Landrace
Zangdong4	Tibet	Landrace
Ai73	Unknown	Improved vatiety
