# Supplementary material for: Genome-wide association study of yield and related traits in common wheat under salt-stress conditions
Source: BMC Plant Biol. 2021 Jan 7;21:27. doi: 10.1186/s12870-020-02799-1 (PMC7792188; doi:10.1186/s12870-020-02799-1)
Supplement: Supplementary file 2 — Additional file 2: Table S2. Correlation analysis of the field experiments from 2015 to 2017 under low and high salinity treatments. PH, plant height; SN, spike number; SL, spike length; KPS, kernels per spike; GN, grain number; TKW, thousand kernels weight; YPP, yield per plot; BM, biological mass. ** represented significant difference determined at p<0.01. LS, low salinity treatment; HS, high salinity treatment. [file 12870_2020_2799_MOESM2_ESM.xlsx]

## Sheet: Table S2
Table S2. Correlation analysis of the field experiments from 2015 to 2017
under low and high salinity treatments.
	15LS:16LS	15LS:17LS	16LS:17LS	15HS:16HS	15HS:17HS	16HS:17HS
PH	0.958**	0.959**	0.948**	0.828**	0.532**	0.613**
SN	0.542**	0.578**	0.535**	0.546**	0.407**	0.429**
SL	0.792**	0.809**	0.761**	0.699**	0.534**	0.533**
KPS	0.624**	0.655**	0.672**	0.579**	0.324**	0.406**
BM	0.495**	0.508**	0.440**	0.469**	0.231**	0.333**
YPP	0.456**	0.449**	0.433**	0.465**	0.273**	0.311**
GN	0.481**	0.535**	0.464**	0.519**	0.301**	0.337**
TKW	0.646**	0.599**	0.887**	0.778**	0.541**	0.547**
Annotation: ** represents significant difference determined at p＜0.01.
LS means low salinity treatment. HS means high salinity treatment.
