# Supplementary material for: Genome-wide association study of yield and related traits in common wheat under salt-stress conditions
Source: BMC Plant Biol. 2021 Jan 7;21:27. doi: 10.1186/s12870-020-02799-1 (PMC7792188; doi:10.1186/s12870-020-02799-1)
Supplement: Supplementary file 3 — Additional file 3: Table S3. Genetic diversity in each chromosome was calculated according to genotypic data of Wheat660K SNPs chip in the 191 wheat accessions under low and high salinity treatments. [file 12870_2020_2799_MOESM3_ESM.xlsx]

## Sheet: Table S3
Table S3. Genetic diversity in each chromosome was calculated according to genotypic data
of the 191 wheat accessions under low and high salinity treatments.
Chromosome	No. of locus	No. of alleles	Mean allele number
chr1A	24966	37899	1.52
chr1B	21459	47172	2.2
chr1D	9663	18137	1.88
chr2A	28406	57757	2.03
chr2B	28694	66722	2.33
chr2D	9798	23404	2.39
chr3A	17048	38133	2.24
chr3B	46293	63894	1.38
chr3D	5883	13150	2.24
chr4A	15036	35288	2.35
chr4B	12680	25425	2.01
chr4D	2422	4646	1.92
chr5A	21877	43837	2
chr5B	34526	62004	1.8
chr5D	6937	10677	1.54
chr6A	16864	31641	1.88
chr6B	24300	45166	1.86
chr6D	6204	20140	3.25
chr7A	29528	45640	1.55
chr7B	16803	33709	2.01
chr7D	8270	15683	1.9
Total	387657	740124	1.90922
