# Supplementary material for: Genome-wide association study of yield and related traits in common wheat under salt-stress conditions
Source: BMC Plant Biol. 2021 Jan 7;21:27. doi: 10.1186/s12870-020-02799-1 (PMC7792188; doi:10.1186/s12870-020-02799-1)
Supplement: Supplementary file 4 — Additional file 4: Table S4. GWAS results of the eight agronomic traits among the 191 common wheat accessions under low and high salinity treatments. PH, plant height; SN, spike number; SL, spike length; KPS, kernels per spike; GN, grain number; TKW, thousand kernels weight; YPP, yield per plot; BM, biological mass. LS, low salinity treatment; HS, high salinity treatment; UN, unknown. [file 12870_2020_2799_MOESM4_ESM.xlsx]

## Sheet: Table S4
Table S4. GWAS results of the eight agronomic traits among the 191 common wheat accessions
under low and high salinity treatments.
	Physical Position		Genetic Position
SNP	Chromosome	Position (Mb)	Chromosome	Position (cM)	Trait	Experiment	Treatment	P.value	Effect
AX-110128216	1A	360.672	1A	45.6495	YPP	2015	HS	1.3e-07	14.2738
					YPP	2017	HS	4.45e-07	13.0476
AX-94621146	1A	460.562	3B	84.24	PH	2017	LS	2.52097e-06	45.546
AX-111588878	1A	568.887	1A	111.964	SN	2016	HS	6.97e-07	12.7527
AX-109981273	1A	535.047	UN	UN	SN	2016	HS	7e-07	12.7492
AX-110374475	1A	570.212	1A	268.55	SN	2015	HS	1.93e-06	11.4636
AX-94405726	1A	5.95047	UN	UN	SL	2015	HS	3.67239e-06	21.4103
					SL	2016	HS	3.53426e-06	31.3411
AX-108941599	1B	3.69717	1B	9.27	SL	2016	HS	6.9702e-06	30.7137
AX-94479306	1B	3.84328	1B	9.27	SL	2015	HS	7.9e-07	9.91142
					SL	2016	HS	2.90194e-06	11.5243
AX-110740189	1B	365.184	1B	45.574	GN	2015	HS/LS	2.01e-06	13.0748
AX-111760027	1B	83.7167	6B	47.831	SN	2016	HS	6.92e-07	12.7584
AX-95255966	1B	539.366	1B	88.82	SL	2017	LS	1.19786e-05	15.9708
AX-111712489	1B	675.096	1B	110.403	SL	2015	LS	1.93657e-06	23.1182
					SL	2017	LS	1.18238e-06	18.471
AX-109840668	1B	675.096	1B	110.403	SL	2015	LS	9.76827e-06	21.4846
					SL	2017	LS	8.13066e-06	16.3836
AX-111104551	1B	675.132	1B	110.403	SL	2015	LS	2.60499e-05	20.5125
AX-108771529	1B	674.958	1B	228.09	SL	2015	LS	5.37142e-06	22.0841
					SL	2017	LS	4.35553e-06	17.0533
AX-108733712	1B	674.956	1B	228.8	SL	2015	LS	5.06073e-06	22.1441
					SL	2017	LS	3.56086e-06	17.2707
AX-109968924	1B	675.038	1B	228.96	SL	2015	LS	7.16875e-06	21.7941
					SL	2017	LS	7.11158e-06	16.5268
AX-109505259	1B	675.091	1B	228.96	SL	2015	LS	5.28083e-06	22.1012
					SL	2017	LS	3.73979e-06	17.2177
AX-109972158	1B	675.092	1B	228.96	SL	2015	LS	5.28083e-06	22.1012
					SL	2017	LS	3.73979e-06	17.2177
AX-110108873	1B	675.1	1B	228.96	SL	2015	LS	5.28083e-06	22.1012
					SL	2017	LS	3.73979e-06	17.2177
AX-111147415	1B	675.108	1B	229.51	SL	2015	LS	5.86643e-06	21.9954
					SL	2017	LS	3.85632e-06	17.1846
AX-110397370	1B	675.115	1B	229.51	SL	2015	LS	3.23478e-05	20.2998
AX-111014924	1B	676.132	1B	230.73	SN	2015	HS	1.42e-06	11.7105
AX-94710760	1B	3.86115	UN	UN	SL	2016	HS	5.28184e-06	30.9692
AX-109423718	1D	485.114	1B	228.09	SL	2015	LS	1.60266e-05	20.9921
AX-95144291	1D	0.43463	UN	UN	SL	2016	HS	1.18e-06	11.1934
AX-94691321	1D	256.784	UN	UN	YPP	2016	LS	4.71e-07	13.0797
AX-94960007	1D	282.963	UN	UN	YPP	2016	LS	6.55e-07	13.6087
AX-110146455	2A	532.668	2A	58.66	SN	2016	HS	4.02e-07	14.1962
AX-110418631	2A	83.1966	2A	59.228	SN	2016	HS	1.78e-07	13.9608
AX-111235532	2A	125.454	2A	59.228	SN	2016	HS	2.53e-06	11.7378
AX-94801736	2A	13.8491	2A	273.46	SN	2016	HS	2.33e-06	11.8398
AX-109541328	2A	17.5406	2A	273.46	GN	2015	LS	1.05e-06	11.8891
AX-110384618	2A	504.778	2A	426.3	GN	2015	HS/LS	1.64e-06	13.4485
AX-94868621	2A	209.936	UN	UN	SL	2015	HS	2.21e-06	9.14481
					SL	2016	HS	5.62527e-06	10.9111
AX-108751926	2A	485.768	UN	UN	SN	2016	HS	7.68e-07	12.9359
AX-109942442	2A	762.798	UN	UN	GN	2015	HS/LS	6.52e-07	14.2388
AX-111522797	2B	26.5102	UN	UN	SN	2015	HS	1.13e-06	13.0027
AX-110081724	2B	251.774	UN	UN	YPP	2017	LS	1.48e-07	17.8453
AX-94445255	2B	4.78774	UN	UN	SN	2015	HS/LS	2.45947e-05	11.9274
AX-111179676	2B	4.84864	UN	UN	GN	2015	HS/LS	2.16e-06	12.9952
AX-110621590	2B	4.85105	UN	UN	SN	2015	HS/LS	7.33903e-06	13.2772
AX-95164186	2B	318.148	UN	UN	PH	2015	LS	2.26277e-06	44.3419
					PH	2017	LS	1.95368e-06	45.7441
AX-111383803	2D	11.2198	UN	UN	YPP	2017	HS	9.93e-08	11.5052
AX-110370780	2D	13.9125	UN	UN	SN	2017	HS	2.23801e-06	26.2516
AX-109986351	2D	28.4105	UN	UN	PH	2015	LS	1.63303e-06	44.6098
					PH	2016	LS	3.25298e-07	43.7682
					PH	2017	LS	7.74363e-07	46.4693
AX-95171082	2D	28.4176	UN	UN	PH	2016	LS	1.91773e-06	42.2799
AX-111956072	2D	34.4289	UN	UN	SL	2015	HS	7.56e-07	9.89901
					SL	2016	HS	6.21337e-06	10.8195
AX-109205544	2D	498.039	UN	UN	GN	2015	HS/LS	4.29e-07	14.7449
AX-109115125	2D	524.347	UN	UN	YPP	2016	LS	2.29e-06	13.0486
AX-109783146	2D	528.197	UN	UN	YPP	2016	LS	2.84e-07	11.3713
AX-110002863	2D	530.093	UN	UN	YPP	2016	LS	1.82e-06	12.3812
AX-110389141	2D	531.931	UN	UN	YPP	2016	LS	5.99e-07	11.6427
AX-110972787	2D	637.804	UN	UN	GN	2015	HS/LS	2.01e-06	13.0748
AX-108889322	3A	57.8716	3A	46.2795	GN	2015	HS	1.94e-07	12.3127
					YPP	2015	HS	1.91e-06	12.1778
AX-111100751	3A	127.661	3A	53.669	GN	2015	LS	2.49e-06	9.69338
AX-109921048	3A	57.8075	UN	UN	GN	2015	HS	1.43e-06	9.54145
AX-109523130	3A	57.8098	UN	UN	GN	2015	HS	1.68e-06	9.47651
AX-109848488	3A	739.517	3A	155.068	GN	2015	HS/LS	3.16e-07	14.6803
AX-95079372	3A	739.521	3A	155.068	GN	2015	HS/LS	2.45e-08	17.0511
AX-109956562	3A	694.686	3A	230.25	YPP	2017	LS	5.83e-08	13.5581
AX-109586452	3A	694.891	3A	230.25	YPP	2016	HS	1.5e-06	12.8617
					YPP	2017	HS	1.94e-06	12.7741
					YPP	2017	LS	7.03e-09	16.3189
AX-110496040	3A	694.955	3A	230.25	YPP	2017	HS	3.87e-07	13.136
					YPP	2017	LS	1.04e-08	14.0022
AX-94926348	3A	694.957	3A	230.25	YPP	2016	HS	1.95e-06	12.1245
					YPP	2017	HS	3.74e-08	11.8097
					YPP	2017	LS	1.9e-06	15.4907
AX-94628583	3A	485	UN	UN	PH	2017	LS	1.40555e-06	46.0011
AX-109497153	3A	694.009	UN	UN	YPP	2017	LS	8.5e-07	16.2153
AX-111452420	3A	694.21	UN	UN	YPP	2017	HS	1.69e-06	15.9448
					YPP	2017	LS	1.72e-08	11.3595
AX-110563261	3B	23.3405	3B	40.98	SN	2016	HS	2e-06	10.5146
AX-111651167	3B	62.1357	3B	44.388	SL	2015	HS	1.09e-06	12.8174
AX-110578599	3B	62.1272	3B	83.25	SL	2015	HS	2.56e-06	12.1798
AX-111578827	3B	62.1291	3B	83.25	SL	2015	HS	1.43e-06	12.4936
AX-111659898	3B	62.1315	3B	83.25	SL	2015	HS	1.68e-06	12.4461
AX-110916154	3B	62.1352	3B	83.25	SL	2015	HS	1.43e-06	12.4936
AX-111051071	3B	337.673	3B	84.24	TKW	2016	LS	3.61769e-07	34.6166
AX-110938827	3B	774.598	3B	167.36	TKW	2016	LS	6.46117e-06	32.0488
AX-109925793	3B	774.628	3B	167.36	TKW	2016	LS	3.35421e-06	32.6241
AX-94684753	3B	339.847	UN	UN	PH	2016	LS	2.29169e-06	42.1325
AX-108744157	3D	4.40529	3A	25.01	SL	2016	HS	8.32e-08	13.7637
AX-94399040	3D	13.1443	3A	46.71	YPP	2017	LS	1.98e-06	12.7078
AX-109314274	3D	226.61	3D	53.673	TKW	2016	LS	3.61769e-07	34.6166
AX-94639463	3D	40.0081	3B	83.25	SL	2015	HS	1.49e-06	12.5825
AX-95224487	3D	604.374	UN	UN	YPP	2017	HS	1.13e-06	12.0981
AX-94736838	3D	428.901	2A	537.27	YPP	2017	LS	8.48e-08	12.0335
AX-111479200	3D	239.359	UN	UN	PH	2016	LS	2.04864e-06	42.2252
					PH	2017	LS	4.05001e-07	46.9826
AX-109092055	4A	15.8624	4A	28.064	TKW	2015	LS	5.22582e-06	34.4588
					TKW	2017	LS	1.12465e-06	19.318
AX-108843754	4A	15.8824	4A	29.94	TKW	2015	LS	4.69112e-06	34.5503
					TKW	2017	LS	1.28754e-06	19.1711
AX-111028268	4A	727.845	5B	41.55	SN	2016	HS	6.08e-07	12.9304
AX-110998194	4A	40.2138	4A	54.187	PH	2015	HS	3.12004e-06	63.0921
AX-111090142	4A	40.2198	4A	54.187	PH	2015	HS	3.12004e-06	63.0921
AX-94606228	4A	539.754	4B	58.5	PH	2017	LS	1.35776e-06	46.0281
AX-111821007	4A	14.6818	4A	74.22	TKW	2015	LS	7.37676e-06	34.1674
					TKW	2017	LS	1.05347e-06	19.3891
AX-110166168	4A	14.682	4A	74.22	TKW	2015	LS	5.22582e-06	34.4588
					TKW	2017	LS	1.12465e-06	19.318
AX-111754753	4A	14.8362	4A	74.22	TKW	2015	LS	5.22582e-06	34.4588
					TKW	2017	LS	1.12465e-06	19.318
AX-111555607	4A	14.8464	4A	74.22	TKW	2015	LS	1.42888e-06	35.5674
					TKW	2017	LS	6.42434e-07	19.9288
AX-110711762	4A	14.8466	4A	74.22	TKW	2015	LS	5.22582e-06	34.4588
					TKW	2017	LS	1.12465e-06	19.318
AX-110168278	4A	14.8469	4A	74.22	TKW	2015	LS	8.2498e-06	34.0732
					TKW	2017	LS	1.65481e-06	18.8993
AX-110559268	4A	15.1297	4A	74.22	TKW	2015	LS	5.22582e-06	34.4588
					TKW	2017	LS	1.12465e-06	19.318
AX-111799806	4A	15.1465	4A	74.22	TKW	2015	LS	5.22582e-06	34.4588
					TKW	2017	LS	1.12465e-06	19.318
AX-109908957	4A	15.1488	4A	74.22	TKW	2015	LS	5.22582e-06	34.4588
					TKW	2017	LS	1.12465e-06	19.318
AX-94401517	4A	15.7772	4A	74.22	TKW	2017	LS	8.74653e-07	19.5917
AX-110478832	4A	15.7776	4A	74.22	TKW	2015	LS	5.22582e-06	34.4588
					TKW	2017	LS	1.12465e-06	19.318
AX-109078034	4A	15.864	4A	74.22	TKW	2015	LS	5.22582e-06	34.4588
					TKW	2017	LS	1.12465e-06	19.318
AX-109454581	4A	15.8677	4A	74.22	TKW	2015	LS	5.22582e-06	34.4588
					TKW	2017	LS	1.12465e-06	19.318
AX-109534109	4A	15.8902	4A	74.22	TKW	2015	LS	5.22582e-06	34.4588
					TKW	2017	LS	1.12465e-06	19.318
AX-111208416	4A	15.8911	4A	74.22	TKW	2015	LS	7.91544e-06	34.108
					TKW	2017	LS	2.04625e-06	18.6701
AX-111496311	4A	15.8913	4A	74.22	TKW	2015	LS	5.22582e-06	34.4588
					TKW	2017	LS	1.12465e-06	19.318
AX-109847295	4A	16.0454	4A	74.22	TKW	2015	LS	7.36239e-06	34.169
					TKW	2017	LS	1.46205e-06	19.0333
AX-109424088	4A	16.0473	4A	74.22	TKW	2015	LS	1.37204e-05	33.6464
					TKW	2017	LS	2.18898e-06	18.5974
AX-111541477	4A	16.1733	4A	74.22	TKW	2015	LS	7.60151e-06	34.1421
					TKW	2017	LS	1.03338e-06	19.41
AX-110017927	4A	16.1986	4A	74.22	TKW	2015	LS	5.22582e-06	34.4588
					TKW	2017	LS	1.12465e-06	19.318
AX-109363601	4A	16.1987	4A	74.22	TKW	2015	LS	5.22582e-06	34.4588
					TKW	2017	LS	1.12465e-06	19.318
AX-111062029	4A	16.2835	4A	74.22	TKW	2015	LS	7.61867e-06	34.1402
					TKW	2017	LS	1.53193e-06	18.9828
AX-111524701	4A	717.217	4A	136.19	PH	2016	LS	1.63473e-06	42.4124
					PH	2017	LS	1.92393e-06	45.7561
AX-110075533	4A	726.1	4A	297.37	BM	2015	HS	1.47e-06	12.1582
AX-110973979	4A	729.901	4A	297.37	GN	2015	HS	4.13e-07	16.755
AX-111271950	4A	15.1677	UN	UN	TKW	2015	LS	3.1492e-06	34.8895
					TKW	2017	LS	9.88568e-08	22.0025
AX-110579244	4A	24.8544	UN	UN	SN	2016	HS	1.14e-06	10.812
AX-109845420	4A	716.974	UN	UN	PH	2016	LS	2.22905e-06	42.1554
AX-95079746	4B	85.7038	4B	58.5	PH	2017	LS	1.35776e-06	46.0281
AX-111479004	4B	602.039	4B	61.749	SN	2016	HS	2.22e-06	10.2142
AX-110968968	4B	637.468	4B	65.7315	BM	2016	HS/LS	2.41e-06	9.865
AX-94402252	4B	564.386	4A	74.22	TKW	2017	LS	2.28284e-06	18.5522
AX-110670817	4B	637.556	4B	90.08	BM	2016	HS/LS	1.97e-06	10.0723
AX-94513493	4B	39.0452	UN	UN	YPP	2017	HS	3.75e-07	15.2871
AX-94521135	4B	85.6989	UN	UN	PH	2017	LS	1.78087e-06	45.8163
AX-95235641	4D	442.166	4A	43.941	PH	2015	LS	1.83362e-07	46.4375
					PH	2016	LS	9.47301e-07	42.8672
					PH	2017	LS	9.13367e-07	46.3392
AX-89703298	4D	16.9266	4D	56.33	PH	2017	HS	7.38155e-06	53.0026
AX-109281717	4D	17.6136	4D	56.33	PH	2017	HS	2.67175e-06	53.6229
AX-108916749	4D	19.0902	4D	58.46	PH	2017	HS	1.01718e-05	52.8087
AX-89421921	4D	19.2889	4D	58.46	PH	2017	HS	5.01239e-06	53.2378
AX-109433521	5A	241.739	5A	0	PH	2016	LS	1.10839e-06	42.7359
					PH	2017	LS	1.48965e-06	45.9557
AX-109949732	5A	245.324	5A	0	PH	2016	LS	1.10839e-06	42.7359
					PH	2017	LS	1.48965e-06	45.9557
AX-109100030	5A	266.456	5A	0	PH	2015	LS	1.0283e-07	46.9302
					PH	2016	LS	4.41557e-08	45.4863
					PH	2017	LS	8.16518e-08	48.2703
AX-110511293	5A	267.493	5A	0	PH	2017	LS	1.42363e-07	47.8202
AX-109450204	5A	282.613	5A	0	PH	2016	LS	1.10839e-06	42.7359
					PH	2017	LS	1.48965e-06	45.9557
AX-109956231	5A	313.136	5A	0	PH	2017	LS	1.97662e-06	45.7351
AX-111001979	5A	320.507	5A	0	PH	2016	LS	9.4864e-07	42.866
					PH	2017	LS	1.34121e-06	46.0377
AX-109932041	5A	523.683	5A	10.23	SN	2015	HS	1.54e-07	13.4793
					SN	2016	HS	5.04e-07	13.02
AX-109817726	5A	523.81	5A	12.504	SN	2015	HS	1.7e-07	13.4739
					SN	2016	HS	6.79e-07	12.8392
AX-111588324	5A	535.908	5A	13.641	PH	2015	LS	1.97094e-06	44.4552
AX-110143022	5A	536.109	5A	13.641	YPP	2017	HS	3.05e-07	14.6811
AX-111477647	5A	536.775	5A	13.641	PH	2015	HS	3.98469e-07	67.3916
AX-109389390	5A	536.795	5A	13.641	PH	2015	HS	2.30549e-07	67.6711
					PH	2016	HS	2.89179e-06	63.1301
AX-110678192	5A	55.8267	5A	73.91	PH	2017	LS	1.0068e-06	46.2626
AX-110028503	5A	59.172	5A	73.91	PH	2017	LS	1.9649e-06	45.7397
AX-110551167	5A	60.0212	5A	73.91	PH	2017	LS	1.0068e-06	46.2626
AX-108891073	5A	62.6852	5A	73.91	PH	2017	LS	1.8322e-06	45.7942
AX-111089525	5A	64.9492	5A	73.91	PH	2017	LS	1.0068e-06	46.2626
AX-110395038	5A	65.3203	5A	73.91	PH	2017	LS	1.0068e-06	46.2626
AX-108846161	5A	65.6493	5A	73.91	PH	2017	LS	1.0068e-06	46.2626
AX-109961627	5A	65.8224	5A	73.91	PH	2017	LS	1.0068e-06	46.2626
AX-110548017	5A	66.45	5A	73.91	PH	2017	LS	1.0068e-06	46.2626
AX-109917530	5A	67.3265	5A	73.91	PH	2017	LS	1.0068e-06	46.2626
AX-109425438	5A	67.3298	5A	73.91	PH	2017	LS	6.40998e-07	46.6185
AX-109924858	5A	85.3781	5A	74.76	PH	2016	LS	1.10839e-06	42.7359
					PH	2017	LS	1.48965e-06	45.9557
AX-109275172	5A	85.7769	5A	74.76	PH	2016	LS	1.10839e-06	42.7359
					PH	2017	LS	1.48965e-06	45.9557
AX-109308106	5A	85.7773	5A	74.76	PH	2016	LS	1.10839e-06	42.7359
					PH	2017	LS	1.48965e-06	45.9557
AX-110013857	5A	95.5762	5A	74.76	PH	2017	LS	2.26508e-06	45.6291
AX-111627208	5A	119.997	5A	74.76	PH	2015	LS	8.80494e-09	49.0661
					PH	2016	LS	1.28636e-08	46.5699
					PH	2017	LS	5.82957e-09	50.4519
AX-109295158	5A	129.991	5A	75.47	PH	2016	LS	1.10839e-06	42.7359
					PH	2017	LS	1.48965e-06	45.9557
AX-110372353	5A	134.09	5A	75.47	PH	2016	LS	8.69039e-07	42.9394
					PH	2017	LS	1.86833e-06	45.7789
AX-109412247	5A	134.405	5A	75.47	PH	2017	LS	1.66443e-06	45.869
AX-111038985	5A	137.257	5A	75.47	PH	2016	LS	1.10839e-06	42.7359
					PH	2017	LS	1.48965e-06	45.9557
AX-109899496	5A	138.763	5A	75.47	PH	2017	LS	4.29476e-07	46.936
AX-110426047	5A	145.554	5A	75.47	PH	2016	LS	6.11258e-07	43.2349
					PH	2017	LS	1.28711e-06	46.07
AX-110455367	5A	148.498	5A	75.47	PH	2016	LS	1.10839e-06	42.7359
					PH	2017	LS	1.48965e-06	45.9557
AX-110730697	5A	148.499	5A	75.47	PH	2016	LS	1.10839e-06	42.7359
					PH	2017	LS	1.48965e-06	45.9557
AX-110712743	5A	152.891	5A	75.47	PH	2016	LS	8.68441e-07	42.94
					PH	2017	LS	1.98073e-07	47.5544
AX-110027939	5A	165.738	5A	75.47	PH	2016	LS	1.92155e-06	42.2783
					PH	2017	LS	2.05811e-06	45.7036
AX-110691981	5A	168.531	5A	75.47	PH	2016	LS	1.10839e-06	42.7359
					PH	2017	LS	1.48965e-06	45.9557
AX-109298576	5A	170.176	5A	75.47	PH	2016	LS	1.06415e-06	42.77
					PH	2017	LS	1.1043e-06	46.1901
AX-109393580	5A	170.728	5A	75.47	PH	2016	LS	1.10839e-06	42.7359
					PH	2017	LS	1.48965e-06	45.9557
AX-108745515	5A	172.051	5A	75.47	PH	2016	LS	1.10839e-06	42.7359
					PH	2017	LS	1.48965e-06	45.9557
AX-111644473	5A	173.287	5A	75.47	PH	2016	LS	1.10839e-06	42.7359
					PH	2017	LS	1.48965e-06	45.9557
AX-109868626	5A	174.448	5A	75.47	PH	2016	LS	1.10839e-06	42.7359
					PH	2017	LS	1.48965e-06	45.9557
AX-111764763	5A	179.882	5A	75.47	PH	2016	LS	1.10839e-06	42.7359
					PH	2017	LS	1.48965e-06	45.9557
AX-110915532	5A	184.941	5A	75.47	PH	2017	LS	1.41373e-06	45.9966
AX-110595924	5A	192.98	5A	75.47	PH	2016	LS	1.10839e-06	42.7359
					PH	2017	LS	1.48965e-06	45.9557
AX-111558284	5A	201.85	5A	75.47	PH	2016	LS	4.31187e-07	43.5294
					PH	2017	LS	2.26542e-06	45.629
AX-110982685	5A	204.243	5A	75.47	PH	2016	LS	1.10839e-06	42.7359
					PH	2017	LS	1.48965e-06	45.9557
AX-111135152	5A	206.916	5A	75.47	PH	2016	LS	1.10839e-06	42.7359
					PH	2017	LS	1.48965e-06	45.9557
AX-109839550	5A	212.161	5A	75.47	PH	2016	LS	1.10839e-06	42.7359
					PH	2017	LS	1.48965e-06	45.9557
AX-109303338	5A	214.312	5A	75.47	PH	2016	LS	1.10839e-06	42.7359
					PH	2017	LS	1.48965e-06	45.9557
AX-110010227	5A	216.372	5A	75.47	PH	2017	LS	9.55931e-08	48.1423
AX-109323994	5A	216.662	5A	75.47	PH	2016	LS	1.92155e-06	42.2783
					PH	2017	LS	2.05811e-06	45.7036
AX-108904397	5A	217.013	5A	75.47	PH	2016	LS	1.10839e-06	42.7359
					PH	2017	LS	1.48965e-06	45.9557
AX-111507861	5A	219.038	5A	75.47	PH	2016	LS	8.68441e-07	42.94
					PH	2017	LS	1.98073e-07	47.5544
AX-110520121	5A	219.711	5A	75.47	PH	2016	LS	1.16714e-06	42.6928
AX-111095941	5A	222.348	5A	75.47	PH	2016	LS	1.10839e-06	42.7359
					PH	2017	LS	1.48965e-06	45.9557
AX-108967501	5A	223.182	5A	75.47	PH	2016	LS	1.10839e-06	42.7359
					PH	2017	LS	1.48965e-06	45.9557
AX-108876713	5A	226.342	5A	75.47	PH	2016	LS	1.10839e-06	42.7359
					PH	2017	LS	1.48965e-06	45.9557
AX-108815958	5A	226.416	5A	75.47	PH	2016	LS	1.50334e-06	42.482
AX-108844787	5A	226.45	5A	75.47	PH	2016	LS	1.92155e-06	42.2783
					PH	2017	LS	2.05811e-06	45.7036
AX-108851701	5A	227.962	5A	75.47	PH	2016	LS	1.10839e-06	42.7359
					PH	2017	LS	1.48965e-06	45.9557
AX-109293284	5A	229.933	5A	75.47	PH	2016	LS	1.10839e-06	42.7359
					PH	2017	LS	1.48965e-06	45.9557
AX-110590125	5A	235.831	5A	75.47	PH	2016	LS	1.10839e-06	42.7359
					PH	2017	LS	1.48965e-06	45.9557
AX-109858194	5A	242.592	5A	75.47	PH	2016	LS	1.10839e-06	42.7359
					PH	2017	LS	1.48965e-06	45.9557
AX-109580026	5A	243.48	5A	75.47	PH	2016	LS	1.10839e-06	42.7359
					PH	2017	LS	1.48965e-06	45.9557
AX-109988682	5A	245.698	5A	75.47	PH	2016	LS	1.10839e-06	42.7359
					PH	2017	LS	1.48965e-06	45.9557
AX-109920510	5A	245.715	5A	75.47	PH	2016	LS	2.23124e-06	42.1546
					PH	2017	LS	2.23075e-06	45.641
AX-109383607	5A	265.001	5A	75.47	PH	2016	LS	4.78014e-07	43.4423
					PH	2017	LS	1.43222e-07	47.8153
AX-111567593	5A	265.583	5A	75.47	PH	2016	LS	1.50334e-06	42.482
AX-111018462	5A	267.147	5A	75.47	PH	2016	LS	1.10839e-06	42.7359
					PH	2017	LS	1.48965e-06	45.9557
AX-109435194	5A	269.575	5A	75.47	PH	2016	LS	5.58404e-07	43.3111
					PH	2017	LS	8.88721e-07	46.3607
AX-110511474	5A	279.098	5A	75.47	PH	2016	LS	1.10839e-06	42.7359
					PH	2017	LS	1.48965e-06	45.9557
AX-108842943	5A	281.749	5A	75.47	PH	2016	LS	1.10839e-06	42.7359
					PH	2017	LS	1.48965e-06	45.9557
AX-109068139	5A	291.998	5A	75.47	PH	2016	LS	1.10839e-06	42.7359
					PH	2017	LS	1.48965e-06	45.9557
AX-110015198	5A	292.567	5A	75.47	PH	2015	LS	4.26897e-08	47.6863
					PH	2016	LS	2.28455e-08	46.0631
					PH	2017	LS	5.4846e-08	48.5945
AX-109495785	5A	293.273	5A	75.47	PH	2016	LS	1.10839e-06	42.7359
					PH	2017	LS	1.48965e-06	45.9557
AX-110469879	5A	293.404	5A	75.47	PH	2016	LS	1.10839e-06	42.7359
					PH	2017	LS	1.48965e-06	45.9557
AX-89397142	5A	294.259	5A	75.47	PH	2016	LS	1.10839e-06	42.7359
					PH	2017	LS	1.48965e-06	45.9557
AX-111492688	5A	301.79	5A	75.47	PH	2016	LS	4.78014e-07	43.4423
					PH	2017	LS	1.43222e-07	47.8153
AX-111495166	5A	302.26	5A	75.47	PH	2017	LS	4.29476e-07	46.936
AX-108834023	5A	302.384	5A	75.47	PH	2016	LS	2.27815e-06	42.1374
AX-110585649	5A	304.005	5A	75.47	PH	2016	LS	2.63959e-07	43.9459
					PH	2017	LS	3.87212e-07	47.0184
AX-110449163	5A	308.142	5A	75.47	PH	2016	LS	1.10839e-06	42.7359
					PH	2017	LS	1.48965e-06	45.9557
AX-110003849	5A	315.537	5A	75.47	PH	2016	LS	1.10839e-06	42.7359
					PH	2017	LS	1.48965e-06	45.9557
AX-109386862	5A	317.661	5A	75.47	PH	2016	LS	1.10839e-06	42.7359
					PH	2017	LS	1.48965e-06	45.9557
AX-110530350	5A	320.386	5A	75.47	PH	2016	LS	6.4521e-07	43.1894
					PH	2017	LS	1.1597e-06	46.1517
AX-108803570	5A	320.507	5A	75.47	PH	2016	LS	1.63566e-06	42.4119
AX-110397468	5A	321.185	5A	75.47	PH	2016	LS	1.10839e-06	42.7359
					PH	2017	LS	1.48965e-06	45.9557
AX-108744704	5A	324.074	5A	75.47	PH	2016	LS	5.58404e-07	43.3111
					PH	2017	LS	8.88721e-07	46.3607
AX-109825785	5A	325.839	5A	75.47	PH	2016	LS	1.10839e-06	42.7359
					PH	2017	LS	1.48965e-06	45.9557
AX-109292463	5A	698.218	5A	109.694	SN	2015	HS	4.15e-07	11.534
AX-109401716	5A	522.875	5A	113.3	SN	2016	HS	5.75e-08	15.5829
AX-110458478	5A	692.172	5A	283.19	YPP	2015	HS	2.25e-06	10.6865
AX-108839508	5A	692.158	5A	283.96	BM	2015	HS	6.46e-07	12.7381
					YPP	2015	HS	1.15e-06	12.7005
AX-109388349	5A	692.179	5A	283.96	BM	2015	HS	1.06e-06	12.2454
					YPP	2015	HS	1.97e-06	12.1529
AX-108829895	5A	692.387	5A	283.96	BM	2015	HS	1.06e-06	12.2454
					YPP	2015	HS	1.97e-06	12.1529
AX-110559082	5A	698.006	5A	285.61	SN	2015	HS	2.02e-07	13.3415
AX-110910135	5A	698.53	5A	285.89	SN	2015	HS	2.46e-06	9.97783
AX-109391823	5A	34.7152	UN	UN	PH	2015	LS	1.82655e-06	44.5176
AX-111022859	5A	57.5062	UN	UN	PH	2017	LS	1.0068e-06	46.2626
AX-110588585	5A	85.781	UN	UN	PH	2016	LS	1.10839e-06	42.7359
					PH	2017	LS	1.48965e-06	45.9557
AX-108843957	5A	123.71	UN	UN	PH	2016	LS	6.4521e-07	43.1894
					PH	2017	LS	1.1597e-06	46.1517
AX-111613626	5A	135.197	UN	UN	PH	2016	LS	1.10839e-06	42.7359
					PH	2017	LS	1.48965e-06	45.9557
AX-109907659	5A	162.503	UN	UN	PH	2016	LS	1.10839e-06	42.7359
					PH	2017	LS	1.48965e-06	45.9557
AX-109818416	5A	193.918	UN	UN	PH	2016	LS	1.10839e-06	42.7359
					PH	2017	LS	1.48965e-06	45.9557
AX-108748476	5A	208.007	UN	UN	PH	2016	LS	1.10839e-06	42.7359
					PH	2017	LS	1.48965e-06	45.9557
AX-110488182	5A	225.61	UN	UN	PH	2016	LS	6.4521e-07	43.1894
					PH	2017	LS	1.1597e-06	46.1517
AX-109428869	5A	321.516	UN	UN	PH	2016	LS	1.10839e-06	42.7359
					PH	2017	LS	1.48965e-06	45.9557
AX-109913549	5A	586.601	UN	UN	SN	2015	HS	7.36e-07	12.2412
AX-86171424	5A	662.291	UN	UN	SN	2016	HS	4.77e-07	11.4949
AX-110682362	5B	580.028	UN	UN	SL	2016	HS/LS	9.20277e-06	13.6038
AX-94597489	5B	475.694	UN	UN	SL	2016	HS/LS	1.86382e-05	12.821
AX-94729169	5B	584.069	UN	UN	SL	2016	HS/LS	2.07622e-06	15.2812
AX-86180204	5B	584.069	UN	UN	SL	2016	HS/LS	7.13712e-06	13.8877
AX-112288026	5B	477.381	UN	UN	SN	2017	LS	5.27979e-07	32.8897
AX-109476210	5B	531.662	5B	63.287	PH	2015	LS	7.01204e-07	68.8097
AX-108987083	5B	575.972	5B	82.059	SL	2016	HS/LS	1.67181e-05	12.9411
AX-111528735	5B	574.064	5B	83.196	SL	2016	HS/LS	4.97013e-06	14.2936
AX-110595998	5B	576.142	5B	83.196	BM	2016	HS/LS	4.94e-07	12.6057
					GN	2016	HS/LS	2.01e-07	13.3306
					YPP	2016	HS/LS	5.53e-07	12.4633
					SL	2016	HS/LS	6.06994e-06	14.0691
AX-109978928	5B	578.349	5B	86.61	BM	2016	HS/LS	3.96e-07	12.8001
					GN	2016	HS/LS	1.5e-06	11.5655
					YPP	2016	HS/LS	8.48e-07	12.4633
					SL	2016	HS/LS	1.32542e-05	13.1981
AX-108931712	5B	583.475	5B	86.61	SL	2016	HS/LS	2.80441e-06	14.9397
AX-108946482	5B	583.616	5B	86.61	SL	2016	HS/LS	7.13712e-06	13.8877
AX-110627615	5B	583.714	5B	86.61	SL	2016	HS/LS	7.96178e-06	13.7654
AX-111742138	5B	583.912	5B	86.61	SL	2016	HS/LS	7.13712e-06	13.8877
AX-111172112	5B	583.915	5B	86.61	SL	2016	HS/LS	2.47399e-06	15.0819
AX-110447642	5B	584.069	5B	86.61	SL	2016	HS/LS	8.91198e-06	13.6396
AX-110402121	5B	584.069	5B	86.61	SL	2016	HS/LS	8.91198e-06	13.6396
AX-111675975	5B	584.109	5B	86.61	SL	2016	HS/LS	1.17332e-05	13.3334
AX-111019260	5B	584.11	5B	86.61	SL	2016	HS/LS	5.70266e-06	14.1391
AX-109879550	5B	584.111	5B	86.61	SL	2016	HS/LS	2.80441e-06	14.9397
AX-109529914	5B	584.111	5B	86.61	SL	2016	HS/LS	7.13712e-06	13.8877
AX-111196036	5B	584.142	5B	86.61	SL	2016	HS/LS	2.80441e-06	14.9397
AX-108945007	5B	584.616	5B	87.747	SL	2016	HS/LS	1.54303e-05	13.0297
AX-109907290	5B	584.639	5B	87.747	SL	2016	HS/LS	3.17653e-06	14.7986
AX-109443147	5B	584.797	5B	87.747	BM	2016	HS/LS	2.38e-06	12.7579
					SL	2016	HS/LS	2.25711e-06	15.1862
AX-108833623	5B	584.797	5B	87.747	SL	2016	HS/LS	3.17653e-06	14.7986
AX-110904949	5B	584.826	5B	87.747	SL	2016	HS/LS	2.74034e-06	14.9659
AX-109005670	5B	584.855	5B	87.747	SL	2016	HS/LS	6.63608e-06	13.9691
AX-109468686	5B	584.895	5B	87.747	SL	2016	HS/LS	6.04675e-06	14.0734
AX-110059025	5B	592.348	5B	106.3	GN	2015	LS	2.41e-06	11.0029
AX-94464717	5B	690.471	UN	UN	BM	2015	LS	1.86e-06	10.7041
					GN	2015	LS	1.43e-07	12.5101
AX-109410217	5B	677.919	5B	134.534	PH	2017	LS	1.38474e-06	46.0128
AX-111487380	5B	690.273	5B	144.196	BM	2015	LS	1.36e-06	10.0422
					GN	2015	LS	4.32e-08	12.6961
					SN	2015	LS	7.60637e-07	30.8434
					SN	2017	LS	1.53875e-06	31.9099
AX-110385695	5B	690.089	5B	144.765	GN	2015	LS	2.33e-07	13.007
					SN	2015	LS	5.97497e-06	28.8752
					SN	2016	LS	8.67182e-06	17.4531
					SN	2017	LS	1.93623e-06	31.7012
AX-111457685	5B	690.096	5B	144.765	BM	2015	LS	2.04e-07	11.4531
					GN	2015	LS	1.22e-08	13.5168
					YPP	2015	LS	1.75e-06	10.0072
					GN	2016	HS	1.03e-06	10.2565
					SN	2017	LS	1.92929e-06	31.7045
AX-111645219	5B	690.238	5B	144.765	BM	2015	LS	1.04e-06	10.2746
					GN	2015	LS	1.15e-07	12.0289
					SN	2015	LS	6.51112e-06	28.7944
					GN	2016	HS	1.71e-06	9.87762
AX-108759337	5B	690.238	5B	144.765	BM	2015	LS	9.23e-07	10.6211
					GN	2015	LS	4.25e-08	12.9508
					SN	2015	LS	1.37912e-06	30.2695
					SN	2016	LS	1.01083e-05	17.2919
					SN	2017	LS	8.24966e-07	32.4792
AX-108727124	5B	690.259	5B	144.765	GN	2015	LS	1.22e-06	11.8145
AX-109953331	5B	690.362	5B	144.765	BM	2015	LS	1.38e-06	10.1824
					GN	2015	LS	5.87e-08	12.5599
					SN	2015	LS	3.02684e-06	29.5185
					SN	2017	LS	2.56517e-06	31.4466
AX-109271003	5B	690.079	5B	196.09	GN	2015	LS	1.37e-07	13.4418
AX-111642516	5B	690.088	5B	196.09	GN	2015	LS	1.51e-07	13.3459
					SN	2015	LS	2.9912e-06	29.5297
					SN	2017	LS	2.01777e-06	31.6638
AX-109871331	5B	690.096	5B	196.09	BM	2015	LS	1.23e-06	10.1509
					GN	2015	LS	1.24e-07	11.9457
					GN	2016	HS	1.71e-06	9.87191
AX-110410386	5B	690.098	5B	196.09	BM	2015	LS	1.2e-07	13.9047
					GN	2015	LS	3.76e-09	16.5669
					YPP	2015	LS	1.03e-06	12.4118
					SN	2015	LS	7.11659e-07	30.9079
					GN	2016	HS	2.26e-06	11.6872
					SN	2016	LS	4.10154e-06	18.2455
					SN	2017	LS	5.71862e-07	32.8161
AX-111527603	5B	690.11	5B	196.09	GN	2015	LS	5.67e-07	12.2658
AX-109416491	5B	690.127	5B	196.09	GN	2015	LS	1.54e-06	11.7196
					SN	2015	LS	3.22959e-06	29.4569
					SN	2017	LS	2.60951e-06	31.4311
AX-108786025	5B	690.17	5B	196.09	GN	2015	LS	1.92e-06	9.89502
AX-111052735	5B	690.172	5B	196.09	GN	2015	LS	4.12e-07	11.0955
					GN	2016	HS	1.12e-06	10.2595
AX-109827487	5B	690.177	5B	196.09	GN	2015	LS	4.21e-07	12.4808
					SN	2015	LS	4.79803e-06	29.0821
					SN	2017	LS	2.24834e-06	31.5658
AX-109496546	5B	690.178	5B	196.09	GN	2015	LS	1.49e-07	13.2902
					SN	2015	LS	4.10243e-06	29.2301
					SN	2017	LS	2.20234e-06	31.5845
AX-108814536	5B	690.22	5B	196.09	GN	2015	LS	1.49e-07	13.2902
					SN	2015	LS	4.10243e-06	29.2301
					SN	2017	LS	2.20234e-06	31.5845
AX-111496418	5B	690.225	5B	196.09	BM	2015	LS	1.47e-06	11.7327
					GN	2015	LS	2.62e-08	14.9319
					SN	2015	LS	1.83663e-06	29.9949
					SN	2017	LS	2.07402e-06	31.6389
AX-108814586	5B	690.238	5B	196.09	SN	2015	LS	4.10243e-06	29.2301
					SN	2017	LS	2.20234e-06	31.5845
AX-110458804	5B	690.241	5B	196.09	GN	2015	LS	1.49e-07	13.2902
					SN	2015	LS	6.0266e-06	28.8671
AX-110396012	5B	690.319	5B	196.09	GN	2015	LS	3.45e-07	12.6354
AX-110675241	5B	690.319	5B	196.09	GN	2015	LS	1.49e-07	13.2902
					SN	2015	LS	4.10243e-06	29.2301
					SN	2017	LS	2.20234e-06	31.5845
AX-94579483	5B	690.331	5B	196.09	GN	2015	LS	4.52e-07	11.2335
AX-95226271	5B	690.331	5B	196.09	GN	2015	LS	1.61e-06	10.9651
					SN	2015	LS	4.46987e-06	29.149
AX-111035704	5B	690.361	5B	196.09	GN	2015	LS	1.51e-07	13.3459
					SN	2015	LS	2.9912e-06	29.5297
					SN	2017	LS	2.01777e-06	31.6638
AX-111003577	5B	690.362	5B	196.09	GN	2015	LS	1.49e-07	13.2902
					SN	2015	LS	4.10243e-06	29.2301
					SN	2017	LS	2.20234e-06	31.5845
AX-111107686	5B	690.661	5B	196.09	GN	2015	LS	3.23e-07	12.707
AX-110945406	5B	690.677	5B	196.09	GN	2015	LS	1.49e-07	13.2902
					SN	2015	LS	4.10243e-06	29.2301
AX-109969349	5B	690.683	5B	196.09	GN	2015	LS	4.38e-07	12.5103
					SN	2016	LS	3.22143e-06	18.5029
					SN	2017	LS	2.70143e-06	31.3999
AX-109954516	5B	690.697	5B	196.09	GN	2015	LS	1.49e-07	13.2902
					SN	2015	LS	4.10243e-06	29.2301
					SN	2017	LS	2.20234e-06	31.5845
AX-111006648	5B	690.701	5B	196.09	GN	2015	LS	3.45e-07	12.6354
AX-110078837	5B	690.702	5B	196.09	GN	2015	LS	4.16e-07	10.8897
AX-110491508	5B	690.09	5B	196.95	SN	2015	LS	4.10243e-06	29.2301
					SN	2017	LS	2.20234e-06	31.5845
AX-109454079	5B	38.2646	UN	UN	GN	2015	HS	7.92e-07	10.8177
AX-95102702	5B	49.5627	UN	UN	PH	2017	LS	1.62174e-06	45.8893
AX-109089778	5B	690.516	UN	UN	GN	2015	LS	4.14e-07	11.0339
					SN	2015	LS	2.98829e-06	29.5306
					SN	2017	LS	2.26977e-06	31.5572
AX-94964296	5D	476.619	3B	104.238	SN	2016	HS	1.63e-06	13.7012
AX-111177872	5D	476.672	5D	105.301	YPP	2015	HS	2.04e-06	10.5113
AX-110643388	5D	547.051	5B	144.765	SL	2016	HS/LS	1.86172e-06	15.4054
AX-110242166	5D	559.758	5D	170.702	SL	2015	HS	9.27e-07	11.2901
					SN	2016	HS	5.79e-07	13.0488
AX-94544843	5D	553.508	5B	206.37	PH	2016	LS	9.16551e-07	42.8948
AX-95233243	5D	553.509	5B	206.37	GN	2015	HS	2.95e-08	15.177
AX-110318420	5D	535.719	5D	286.9	SL	2015	LS	5.6991e-06	22.0245
					GN	2015	LS	8.61e-07	9.96612
					SL	2016	HS/LS	7.23362e-06	13.8726
AX-109912469	5D	535.864	5D	286.9	SL	2015	HS	1.06e-06	11.1513
					SL	2015	LS	5.69001e-06	22.0261
					SN	2015	HS	2.16e-06	11.2661
AX-94764318	5D	174.8	UN	UN	SL	2016	HS/LS	3.56008e-06	14.6697
AX-94821707	5D	475.694	UN	UN	SN	2017	LS	5.27979e-07	32.8897
AX-94394030	5D	560.921	UN	UN	SL	2016	HS/LS	1.86382e-05	12.821
AX-109821508	6A	2.24663	6A	11.68	SN	2016	HS	1.49e-06	12.1765
AX-111047288	6A	16.1059	6A	25.146	PH	2015	LS	1.08787e-06	44.9451
AX-111037519	6A	466.695	6A	53.619	YPP	2017	LS	5.51e-07	14.26
AX-109853686	6A	614.546	6A	99.391	YPP	2017	HS	2.57e-07	15.8412
AX-110168441	6A	316.227	6A	111.94	GN	2015	LS	1.23e-06	10.1365
AX-94438874	6A	100.231	2A	537.27	PH	2015	LS	1.81768e-06	44.5216
AX-94613767	6A	600.131	UN	UN	PH	2015	LS	2.52226e-06	44.253
AX-94475150	6B	679.245	UN	UN	YPP	2017	LS	1.4e-07	12.127
AX-94769657	6B	114.881	UN	UN	SN	2015	HS/LS	6.04769e-06	11.834
AX-110970646	6B	523.885	UN	UN	PH	2015	LS	1.20855e-06	44.8581
					PH	2016	LS	2.36026e-06	42.1081
AX-111092697	6B	524.561	UN	UN	PH	2015	LS	1.81768e-06	44.5216
					PH	2017	LS	1.54699e-06	45.9262
					YPP	2017	HS	1.25e-07	14.6369
AX-108888670	6B	690.022	UN	UN	PH	2017	LS	2.08212e-06	45.6946
AX-111510520	6B	690.31	UN	UN	YPP	2017	LS	8.82e-07	11.6349
AX-109925779	6D	77.5227	6D	48.941	YPP	2017	LS	6.44e-07	15.5169
AX-111687794	6D	77.5238	6D	48.941	SN	2015	HS/LS	6.75753e-07	14.3099
AX-110004281	6D	84.4904	6D	51.214	SN	2015	HS/LS	1.39917e-06	13.4797
AX-109357447	6D	318.992	6D	52.35	GN	2015	HS	1.13e-06	11.7542
AX-111356077	6D	360.168	6D	54.625	SN	2015	HS/LS	1.27923e-05	11.0044
AX-95194586	6D	77.5222	UN	UN	YPP	2016	LS	1.2e-06	14.7773
AX-94734086	6D	77.5222	UN	UN	SN	2015	HS/LS	2.27223e-06	12.931
AX-95229480	6D	77.5222	UN	UN	SL	2015	LS	2.7127e-05	20.4726
AX-110463952	7A	22.8793	7A	1.137	SL	2015	LS	3.06256e-05	20.3534
AX-110468528	7A	219.309	7A	66.22	SL	2016	LS	7.4396e-06	27.2
AX-109538513	7A	500.995	7A	66.22	SL	2015	LS	2.7127e-05	20.4726
AX-110636576	7A	561.727	7A	68.493	SL	2015	LS	2.7127e-05	20.4726
AX-110460287	7A	561.795	7A	68.493	SL	2016	HS	7.9e-07	11.5987
AX-109820186	7A	569.046	7A	69.0615	SL	2016	LS	6.56213e-06	27.3171
AX-108852272	7A	641.329	7A	73.041	SL	2016	LS	4.4605e-06	27.6786
AX-111449179	7A	22.7458	7A	128.54	SL	2015	LS	2.7127e-05	20.4726
					YPP	2016	LS	6.91e-07	12.0851
AX-111051523	7A	22.7957	7A	128.54	SL	2016	LS	6.56213e-06	27.3171
AX-108887013	7A	22.8031	7A	128.54	YPP	2015	LS	1.8e-06	11.8669
					SL	2015	LS	2.19459e-05	20.6813
AX-111714767	7A	22.8311	7A	128.54	GN	2015	HS	9.84e-07	11.1152
					YPP	2016	LS	1.86e-06	16.6677
AX-108825291	7A	22.8314	7A	128.54	SL	2015	LS	2.08336e-05	20.7327
					YPP	2016	LS	3.48e-07	13.0995
AX-111670172	7A	22.8348	7A	128.54	SL	2015	LS	1.64239e-05	20.9679
					SL	2016	LS	1.92076e-06	28.4744
AX-110636254	7A	22.8443	7A	128.54	SL	2015	LS	3.59935e-05	20.1951
					YPP	2016	LS	2.19e-06	11.1611
AX-109495740	7A	22.8516	7A	128.54	GN	2016	HS	2.24e-06	11.0765
					YPP	2016	LS	2.22e-06	13.0543
AX-108777889	7A	22.8552	7A	128.54	SL	2015	LS	3.06256e-05	20.3534
					SL	2016	LS	7.4396e-06	27.2
AX-109884647	7A	22.8585	7A	128.54	YPP	2016	LS	1.36e-06	11.2154
					SL	2016	LS	5.4967e-06	27.4828
AX-108790425	7A	22.8589	7A	128.54	SL	2015	LS	2.91448e-05	20.4021
					SL	2016	LS	5.11626e-06	27.55
AX-109394807	7A	29.322	7A	135.82	SL	2016	LS	6.25088e-06	27.3625
AX-108727963	7A	561.811	7A	259.74	SL	2016	LS	6.56213e-06	27.3171
AX-89481854	7A	573.362	7A	259.74	GN	2015	LS	1.17e-06	11.6776
AX-111456226	7A	705.198	UN	UN	SL	2016	LS	6.56213e-06	27.3171
AX-111761808	7B	150.022	7B	51.193	YPP	2016	LS	3.59e-08	12.7865
AX-109459894	7B	441.043	7B	51.193	YPP	2016	LS	2.32e-06	12.2535
AX-111832334	7B	441.895	7B	51.193	SN	2017	HS	1.50497e-06	26.6423
AX-109430002	7B	449.854	7B	51.193	PH	2015	LS	2.04313e-06	44.4256
					SN	2016	HS	1.47e-06	10.6019
AX-110149206	7B	676.247	7B	92.332	PH	2015	LS	2.05046e-06	44.4227
AX-109360942	7B	676.505	7B	94.66	SN	2016	HS	1.47e-06	10.6729
AX-110923652	7B	714.335	7B	111.73	PH	2015	LS	4.63951e-07	45.6548
AX-94817024	7B	750.193	2A	273.46	TKW	2017	LS	1.43137e-06	19.0563
AX-95251343	7B	7.09413	UN	UN	YPP	2015	HS	1.35e-06	12.6052
AX-95113674	7B	381.878	UN	UN	PH	2016	LS	2.83328e-07	43.8856
AX-95213153	7B	450.244	UN	UN	PH	2015	LS	1.04248e-06	44.9804
AX-94984825	7B	483.208	UN	UN	PH	2015	LS	2.67498e-07	46.1179
AX-94920444	7B	518.363	UN	UN	YPP	2015	HS	1.68e-06	10.8145
AX-95658823	7B	675.281	UN	UN	PH	2015	LS	9.30015e-06	67.698
AX-109270218	7B	675.965	UN	UN	GN	2016	HS	5.48e-07	10.7609
AX-110936825	7B	677.307	UN	UN	SN	2016	HS	1.62e-06	10.7104
AX-95149761	7B	680.079	UN	UN	PH	2015	LS	2.05046e-06	44.4227
					SN	2016	HS	8.39e-07	11.0677
					PH	2017	LS	1.24665e-06	46.095
AX-94486330	7B	741.396	UN	UN	SN	2017	HS	1.61421e-06	26.5732
AX-109339178	7D	11.302	7D	4.551	SN	2015	LS	2.45054e-06	29.7195
AX-94792322	7D	25.2093	5B	56.59	PH	2016	LS	3.7227e-07	43.6538
AX-111712106	7D	496.32	7A	259.74	PH	2015	LS	1.09393e-07	46.8773
AX-110557775	7D	0.003995	UN	UN	PH	2015	LS	6.49068e-06	67.8503
AX-94998175	7D	1.91424	UN	UN	PH	2017	LS	5.54244e-07	46.7336
Annotation: UN means unknown.
