# Supplementary material for: Genome-wide association study of yield and related traits in common wheat under salt-stress conditions
Source: BMC Plant Biol. 2021 Jan 7;21:27. doi: 10.1186/s12870-020-02799-1 (PMC7792188; doi:10.1186/s12870-020-02799-1)
Supplement: Supplementary file 5 — Additional file 5: Table S5. Candidate SNPs revealed by GWAS in 191 common wheat accessions under low and high salinity treatments. PH, plant height; SN, spike number; SL, spike length; KPS, kernels per spike; GN, grain number; TKW, thousand kernels weight; YPP, yield per plot; BM, biological mass. LS, low salinity treatment; HS, high salinity treatment. [file 12870_2020_2799_MOESM5_ESM.xlsx]

## Sheet: Table S5
Table S5.Candidate SNPs revealed by GWAS in wheat under low and high salinity treatments.
SNP	Chromosome	Position (Mb)	Trait	Experiment	Treatment	P.value	Effect
AX-94405726	1A	5.95047	SL	2015	HS	3.67239e-06	21.4103
			SL	2016	HS	3.53426e-06	31.3411
AX-110128216	1A	360.672	YPP	2015	HS	1.3e-07	14.2738
			YPP	2017	HS	4.45e-07	13.0476
AX-108941599	1B	3.69717	SL	2016	HS	6.9702e-06	30.7137
AX-94479306	1B	3.84328	SL	2015	HS	7.9e-07	9.91142
			SL	2016	HS	2.90194e-06	11.5243
AX-94710760	1B	3.86115	SL	2016	HS	5.28184e-06	30.9692
AX-108733712	1B	674.956	SL	2015	LS	5.06073e-06	22.1441
			SL	2017	LS	3.56086e-06	17.2707
AX-108771529	1B	674.958	SL	2015	LS	5.37142e-06	22.0841
			SL	2017	LS	4.35553e-06	17.0533
AX-109968924	1B	675.038	SL	2015	LS	7.16875e-06	21.7941
			SL	2017	LS	7.11158e-06	16.5268
AX-109505259	1B	675.091	SL	2015	LS	5.28083e-06	22.1012
			SL	2017	LS	3.73979e-06	17.2177
AX-109972158	1B	675.092	SL	2015	LS	5.28083e-06	22.1012
			SL	2017	LS	3.73979e-06	17.2177
AX-111712489	1B	675.096	SL	2015	LS	1.93657e-06	23.1182
			SL	2017	LS	1.18238e-06	18.471
AX-109840668	1B	675.096	SL	2015	LS	9.76827e-06	21.4846
			SL	2017	LS	8.13066e-06	16.3836
AX-110108873	1B	675.1	SL	2015	LS	5.28083e-06	22.1012
			SL	2017	LS	3.73979e-06	17.2177
AX-111147415	1B	675.108	SL	2015	LS	5.86643e-06	21.9954
			SL	2017	LS	3.85632e-06	17.1846
AX-110397370	1B	675.115	SL	2015	LS	3.23478e-05	20.2998
AX-111104551	1B	675.132	SL	2015	LS	2.60499e-05	20.5125
AX-94868621	2A	209.936	SL	2015	HS	2.21e-06	9.14481
			SL	2016	HS	5.62527e-06	10.9111
AX-94445255	2B	4.78774	SN	2015	HS/LS	2.45947e-05	11.9274
AX-111179676	2B	4.84864	GN	2015	HS/LS	2.16e-06	12.9952
AX-110621590	2B	4.85105	SN	2015	HS/LS	7.33903e-06	13.2772
AX-95164186	2B	318.148	PH	2015	LS	2.26277e-06	44.3419
			PH	2017	LS	1.95368e-06	45.7441
AX-109986351	2D	28.4105	PH	2015	LS	1.63303e-06	44.6098
			PH	2016	LS	3.25298e-07	43.7682
			PH	2017	LS	7.74363e-07	46.4693
AX-95171082	2D	28.4176	PH	2016	LS	1.91773e-06	42.2799
AX-111956072	2D	34.4289	SL	2015	HS	7.56e-07	9.89901
			SL	2016	HS	6.21337e-06	10.8195
AX-109115125	2D	524.347	YPP	2016	LS	2.29e-06	13.0486
AX-109783146	2D	528.197	YPP	2016	LS	2.84e-07	11.3713
AX-110002863	2D	530.093	YPP	2016	LS	1.82e-06	12.3812
AX-110389141	2D	531.931	YPP	2016	LS	5.99e-07	11.6427
AX-109921048	3A	57.8075	GN	2015	HS	1.43e-06	9.54145
AX-109523130	3A	57.8098	GN	2015	HS	1.68e-06	9.47651
AX-108889322	3A	57.8716	GN	2015	HS	1.94e-07	12.3127
			YPP	2015	HS	1.91e-06	12.1778
AX-109497153	3A	694.009	YPP	2017	LS	8.5e-07	16.2153
AX-111452420	3A	694.21	YPP	2017	HS	1.69e-06	15.9448
			YPP	2017	LS	1.72e-08	11.3595
AX-109956562	3A	694.686	YPP	2017	LS	5.83e-08	13.5581
AX-109586452	3A	694.891	YPP	2016	HS	1.5e-06	12.8617
			YPP	2017	HS	1.94e-06	12.7741
			YPP	2017	LS	7.03e-09	16.3189
AX-110496040	3A	694.955	YPP	2017	HS	3.87e-07	13.136
			YPP	2017	LS	1.04e-08	14.0022
AX-94926348	3A	694.957	YPP	2016	HS	1.95e-06	12.1245
			YPP	2017	HS	3.74e-08	11.8097
			YPP	2017	LS	1.9e-06	15.4907
AX-110578599	3B	62.1272	SL	2015	HS	2.56e-06	12.1798
AX-111578827	3B	62.1291	SL	2015	HS	1.43e-06	12.4936
AX-111659898	3B	62.1315	SL	2015	HS	1.68e-06	12.4461
AX-110916154	3B	62.1352	SL	2015	HS	1.43e-06	12.4936
AX-111651167	3B	62.1357	SL	2015	HS	1.09e-06	12.8174
AX-111051071	3B	337.673	TKW	2016	LS	3.61769e-07	34.6166
AX-94684753	3B	339.847	PH	2016	LS	2.29169e-06	42.1325
AX-110938827	3B	774.598	TKW	2016	LS	6.46117e-06	32.0488
AX-109925793	3B	774.628	TKW	2016	LS	3.35421e-06	32.6241
AX-111479200	3D	239.359	PH	2016	LS	2.04864e-06	42.2252
			PH	2017	LS	4.05001e-07	46.9826
AX-111821007	4A	14.6818	TKW	2015	LS	7.37676e-06	34.1674
			TKW	2017	LS	1.05347e-06	19.3891
AX-110166168	4A	14.682	TKW	2015	LS	5.22582e-06	34.4588
			TKW	2017	LS	1.12465e-06	19.318
AX-111754753	4A	14.8362	TKW	2015	LS	5.22582e-06	34.4588
			TKW	2017	LS	1.12465e-06	19.318
AX-111555607	4A	14.8464	TKW	2015	LS	1.42888e-06	35.5674
			TKW	2017	LS	6.42434e-07	19.9288
AX-110711762	4A	14.8466	TKW	2015	LS	5.22582e-06	34.4588
			TKW	2017	LS	1.12465e-06	19.318
AX-110168278	4A	14.8469	TKW	2015	LS	8.2498e-06	34.0732
			TKW	2017	LS	1.65481e-06	18.8993
AX-110559268	4A	15.1297	TKW	2015	LS	5.22582e-06	34.4588
			TKW	2017	LS	1.12465e-06	19.318
AX-111799806	4A	15.1465	TKW	2015	LS	5.22582e-06	34.4588
			TKW	2017	LS	1.12465e-06	19.318
AX-109908957	4A	15.1488	TKW	2015	LS	5.22582e-06	34.4588
			TKW	2017	LS	1.12465e-06	19.318
AX-111271950	4A	15.1677	TKW	2015	LS	3.1492e-06	34.8895
			TKW	2017	LS	9.88568e-08	22.0025
AX-94401517	4A	15.7772	TKW	2017	LS	8.74653e-07	19.5917
AX-110478832	4A	15.7776	TKW	2015	LS	5.22582e-06	34.4588
			TKW	2017	LS	1.12465e-06	19.318
AX-109092055	4A	15.8624	TKW	2015	LS	5.22582e-06	34.4588
			TKW	2017	LS	1.12465e-06	19.318
AX-109078034	4A	15.864	TKW	2015	LS	5.22582e-06	34.4588
			TKW	2017	LS	1.12465e-06	19.318
AX-109454581	4A	15.8677	TKW	2015	LS	5.22582e-06	34.4588
			TKW	2017	LS	1.12465e-06	19.318
AX-108843754	4A	15.8824	TKW	2015	LS	4.69112e-06	34.5503
			TKW	2017	LS	1.28754e-06	19.1711
AX-109534109	4A	15.8902	TKW	2015	LS	5.22582e-06	34.4588
			TKW	2017	LS	1.12465e-06	19.318
AX-111208416	4A	15.8911	TKW	2015	LS	7.91544e-06	34.108
			TKW	2017	LS	2.04625e-06	18.6701
AX-111496311	4A	15.8913	TKW	2015	LS	5.22582e-06	34.4588
			TKW	2017	LS	1.12465e-06	19.318
AX-109847295	4A	16.0454	TKW	2015	LS	7.36239e-06	34.169
			TKW	2017	LS	1.46205e-06	19.0333
AX-109424088	4A	16.0473	TKW	2015	LS	1.37204e-05	33.6464
			TKW	2017	LS	2.18898e-06	18.5974
AX-111541477	4A	16.1733	TKW	2015	LS	7.60151e-06	34.1421
			TKW	2017	LS	1.03338e-06	19.41
AX-110017927	4A	16.1986	TKW	2015	LS	5.22582e-06	34.4588
			TKW	2017	LS	1.12465e-06	19.318
AX-109363601	4A	16.1987	TKW	2015	LS	5.22582e-06	34.4588
			TKW	2017	LS	1.12465e-06	19.318
AX-111062029	4A	16.2835	TKW	2015	LS	7.61867e-06	34.1402
			TKW	2017	LS	1.53193e-06	18.9828
AX-110998194	4A	40.2138	PH	2015	HS	3.12004e-06	63.0921
AX-111090142	4A	40.2198	PH	2015	HS	3.12004e-06	63.0921
AX-109845420	4A	716.974	PH	2016	LS	2.22905e-06	42.1554
AX-111524701	4A	717.217	PH	2016	LS	1.63473e-06	42.4124
			PH	2017	LS	1.92393e-06	45.7561
AX-110075533	4A	726.1	BM	2015	HS	1.47e-06	12.1582
AX-111028268	4A	727.845	SN	2016	HS	6.08e-07	12.9304
AX-110973979	4A	729.901	GN	2015	HS	4.13e-07	16.755
AX-94521135	4B	85.6989	PH	2017	LS	1.78087e-06	45.8163
AX-95079746	4B	85.7038	PH	2017	LS	1.35776e-06	46.0281
AX-110968968	4B	637.468	BM	2016	HS/LS	2.41e-06	9.865
AX-110670817	4B	637.556	BM	2016	HS/LS	1.97e-06	10.0723
AX-89703298	4D	16.9266	PH	2017	HS	7.38155e-06	53.0026
AX-109281717	4D	17.6136	PH	2017	HS	2.67175e-06	53.6229
AX-108916749	4D	19.0902	PH	2017	HS	1.01718e-05	52.8087
AX-89421921	4D	19.2889	PH	2017	HS	5.01239e-06	53.2378
AX-95235641	4D	442.166	PH	2015	LS	1.83362e-07	46.4375
			PH	2016	LS	9.47301e-07	42.8672
			PH	2017	LS	9.13367e-07	46.3392
AX-110678192	5A	55.8267	PH	2017	LS	1.0068e-06	46.2626
AX-111022859	5A	57.5062	PH	2017	LS	1.0068e-06	46.2626
AX-110028503	5A	59.172	PH	2017	LS	1.9649e-06	45.7397
AX-110551167	5A	60.0212	PH	2017	LS	1.0068e-06	46.2626
AX-108891073	5A	62.6852	PH	2017	LS	1.8322e-06	45.7942
AX-111089525	5A	64.9492	PH	2017	LS	1.0068e-06	46.2626
AX-110395038	5A	65.3203	PH	2017	LS	1.0068e-06	46.2626
AX-108846161	5A	65.6493	PH	2017	LS	1.0068e-06	46.2626
AX-109961627	5A	65.8224	PH	2017	LS	1.0068e-06	46.2626
AX-110548017	5A	66.45	PH	2017	LS	1.0068e-06	46.2626
AX-109917530	5A	67.3265	PH	2017	LS	1.0068e-06	46.2626
AX-109425438	5A	67.3298	PH	2017	LS	6.40998e-07	46.6185
AX-109924858	5A	85.3781	PH	2016	LS	1.10839e-06	42.7359
			PH	2017	LS	1.48965e-06	45.9557
AX-109275172	5A	85.7769	PH	2016	LS	1.10839e-06	42.7359
			PH	2017	LS	1.48965e-06	45.9557
AX-109308106	5A	85.7773	PH	2016	LS	1.10839e-06	42.7359
			PH	2017	LS	1.48965e-06	45.9557
AX-110588585	5A	85.781	PH	2016	LS	1.10839e-06	42.7359
			PH	2017	LS	1.48965e-06	45.9557
AX-110013857	5A	95.5762	PH	2017	LS	2.26508e-06	45.6291
AX-111627208	5A	119.997	PH	2015	LS	8.80494e-09	49.0661
			PH	2016	LS	1.28636e-08	46.5699
			PH	2017	LS	5.82957e-09	50.4519
AX-108843957	5A	123.71	PH	2016	LS	6.4521e-07	43.1894
			PH	2017	LS	1.1597e-06	46.1517
AX-109295158	5A	129.991	PH	2016	LS	1.10839e-06	42.7359
			PH	2017	LS	1.48965e-06	45.9557
AX-110372353	5A	134.09	PH	2016	LS	8.69039e-07	42.9394
			PH	2017	LS	1.86833e-06	45.7789
AX-109412247	5A	134.405	PH	2017	LS	1.66443e-06	45.869
AX-111613626	5A	135.197	PH	2016	LS	1.10839e-06	42.7359
			PH	2017	LS	1.48965e-06	45.9557
AX-111038985	5A	137.257	PH	2016	LS	1.10839e-06	42.7359
			PH	2017	LS	1.48965e-06	45.9557
AX-109899496	5A	138.763	PH	2017	LS	4.29476e-07	46.936
AX-110426047	5A	145.554	PH	2016	LS	6.11258e-07	43.2349
			PH	2017	LS	1.28711e-06	46.07
AX-110455367	5A	148.498	PH	2016	LS	1.10839e-06	42.7359
			PH	2017	LS	1.48965e-06	45.9557
AX-110730697	5A	148.499	PH	2016	LS	1.10839e-06	42.7359
			PH	2017	LS	1.48965e-06	45.9557
AX-110712743	5A	152.891	PH	2016	LS	8.68441e-07	42.94
			PH	2017	LS	1.98073e-07	47.5544
AX-109907659	5A	162.503	PH	2016	LS	1.10839e-06	42.7359
			PH	2017	LS	1.48965e-06	45.9557
AX-110027939	5A	165.738	PH	2016	LS	1.92155e-06	42.2783
			PH	2017	LS	2.05811e-06	45.7036
AX-110691981	5A	168.531	PH	2016	LS	1.10839e-06	42.7359
			PH	2017	LS	1.48965e-06	45.9557
AX-109298576	5A	170.176	PH	2016	LS	1.06415e-06	42.77
			PH	2017	LS	1.1043e-06	46.1901
AX-109393580	5A	170.728	PH	2016	LS	1.10839e-06	42.7359
			PH	2017	LS	1.48965e-06	45.9557
AX-108745515	5A	172.051	PH	2016	LS	1.10839e-06	42.7359
			PH	2017	LS	1.48965e-06	45.9557
AX-111644473	5A	173.287	PH	2016	LS	1.10839e-06	42.7359
			PH	2017	LS	1.48965e-06	45.9557
AX-109868626	5A	174.448	PH	2016	LS	1.10839e-06	42.7359
			PH	2017	LS	1.48965e-06	45.9557
AX-111764763	5A	179.882	PH	2016	LS	1.10839e-06	42.7359
			PH	2017	LS	1.48965e-06	45.9557
AX-110915532	5A	184.941	PH	2017	LS	1.41373e-06	45.9966
AX-110595924	5A	192.98	PH	2016	LS	1.10839e-06	42.7359
			PH	2017	LS	1.48965e-06	45.9557
AX-109818416	5A	193.918	PH	2016	LS	1.10839e-06	42.7359
			PH	2017	LS	1.48965e-06	45.9557
AX-111558284	5A	201.85	PH	2016	LS	4.31187e-07	43.5294
			PH	2017	LS	2.26542e-06	45.629
AX-110982685	5A	204.243	PH	2016	LS	1.10839e-06	42.7359
			PH	2017	LS	1.48965e-06	45.9557
AX-111135152	5A	206.916	PH	2016	LS	1.10839e-06	42.7359
			PH	2017	LS	1.48965e-06	45.9557
AX-108748476	5A	208.007	PH	2016	LS	1.10839e-06	42.7359
			PH	2017	LS	1.48965e-06	45.9557
AX-109839550	5A	212.161	PH	2016	LS	1.10839e-06	42.7359
			PH	2017	LS	1.48965e-06	45.9557
AX-109303338	5A	214.312	PH	2016	LS	1.10839e-06	42.7359
			PH	2017	LS	1.48965e-06	45.9557
AX-110010227	5A	216.372	PH	2017	LS	9.55931e-08	48.1423
AX-109323994	5A	216.662	PH	2016	LS	1.92155e-06	42.2783
			PH	2017	LS	2.05811e-06	45.7036
AX-108904397	5A	217.013	PH	2016	LS	1.10839e-06	42.7359
			PH	2017	LS	1.48965e-06	45.9557
AX-111507861	5A	219.038	PH	2016	LS	8.68441e-07	42.94
			PH	2017	LS	1.98073e-07	47.5544
AX-110520121	5A	219.711	PH	2016	LS	1.16714e-06	42.6928
AX-111095941	5A	222.348	PH	2016	LS	1.10839e-06	42.7359
			PH	2017	LS	1.48965e-06	45.9557
AX-108967501	5A	223.182	PH	2016	LS	1.10839e-06	42.7359
			PH	2017	LS	1.48965e-06	45.9557
AX-110488182	5A	225.61	PH	2016	LS	6.4521e-07	43.1894
			PH	2017	LS	1.1597e-06	46.1517
AX-108876713	5A	226.342	PH	2016	LS	1.10839e-06	42.7359
			PH	2017	LS	1.48965e-06	45.9557
AX-108815958	5A	226.416	PH	2016	LS	1.50334e-06	42.482
AX-108844787	5A	226.45	PH	2016	LS	1.92155e-06	42.2783
			PH	2017	LS	2.05811e-06	45.7036
AX-108851701	5A	227.962	PH	2016	LS	1.10839e-06	42.7359
			PH	2017	LS	1.48965e-06	45.9557
AX-109293284	5A	229.933	PH	2016	LS	1.10839e-06	42.7359
			PH	2017	LS	1.48965e-06	45.9557
AX-110590125	5A	235.831	PH	2016	LS	1.10839e-06	42.7359
			PH	2017	LS	1.48965e-06	45.9557
AX-109433521	5A	241.739	PH	2016	LS	1.10839e-06	42.7359
			PH	2017	LS	1.48965e-06	45.9557
AX-109858194	5A	242.592	PH	2016	LS	1.10839e-06	42.7359
			PH	2017	LS	1.48965e-06	45.9557
AX-109580026	5A	243.48	PH	2016	LS	1.10839e-06	42.7359
			PH	2017	LS	1.48965e-06	45.9557
AX-109949732	5A	245.324	PH	2016	LS	1.10839e-06	42.7359
			PH	2017	LS	1.48965e-06	45.9557
AX-109988682	5A	245.698	PH	2016	LS	1.10839e-06	42.7359
			PH	2017	LS	1.48965e-06	45.9557
AX-109920510	5A	245.715	PH	2016	LS	2.23124e-06	42.1546
			PH	2017	LS	2.23075e-06	45.641
AX-109383607	5A	265.001	PH	2016	LS	4.78014e-07	43.4423
			PH	2017	LS	1.43222e-07	47.8153
AX-111567593	5A	265.583	PH	2016	LS	1.50334e-06	42.482
AX-109100030	5A	266.456	PH	2015	LS	1.0283e-07	46.9302
			PH	2016	LS	4.41557e-08	45.4863
			PH	2017	LS	8.16518e-08	48.2703
AX-111018462	5A	267.147	PH	2016	LS	1.10839e-06	42.7359
			PH	2017	LS	1.48965e-06	45.9557
AX-110511293	5A	267.493	PH	2017	LS	1.42363e-07	47.8202
AX-109435194	5A	269.575	PH	2016	LS	5.58404e-07	43.3111
			PH	2017	LS	8.88721e-07	46.3607
AX-110511474	5A	279.098	PH	2016	LS	1.10839e-06	42.7359
			PH	2017	LS	1.48965e-06	45.9557
AX-108842943	5A	281.749	PH	2016	LS	1.10839e-06	42.7359
			PH	2017	LS	1.48965e-06	45.9557
AX-109450204	5A	282.613	PH	2016	LS	1.10839e-06	42.7359
			PH	2017	LS	1.48965e-06	45.9557
AX-109068139	5A	291.998	PH	2016	LS	1.10839e-06	42.7359
			PH	2017	LS	1.48965e-06	45.9557
AX-110015198	5A	292.567	PH	2015	LS	4.26897e-08	47.6863
			PH	2016	LS	2.28455e-08	46.0631
			PH	2017	LS	5.4846e-08	48.5945
AX-109495785	5A	293.273	PH	2016	LS	1.10839e-06	42.7359
			PH	2017	LS	1.48965e-06	45.9557
AX-110469879	5A	293.404	PH	2016	LS	1.10839e-06	42.7359
			PH	2017	LS	1.48965e-06	45.9557
AX-89397142	5A	294.259	PH	2016	LS	1.10839e-06	42.7359
			PH	2017	LS	1.48965e-06	45.9557
AX-111492688	5A	301.79	PH	2016	LS	4.78014e-07	43.4423
			PH	2017	LS	1.43222e-07	47.8153
AX-111495166	5A	302.26	PH	2017	LS	4.29476e-07	46.936
AX-108834023	5A	302.384	PH	2016	LS	2.27815e-06	42.1374
AX-110585649	5A	304.005	PH	2016	LS	2.63959e-07	43.9459
			PH	2017	LS	3.87212e-07	47.0184
AX-110449163	5A	308.142	PH	2016	LS	1.10839e-06	42.7359
			PH	2017	LS	1.48965e-06	45.9557
AX-109956231	5A	313.136	PH	2017	LS	1.97662e-06	45.7351
AX-110003849	5A	315.537	PH	2016	LS	1.10839e-06	42.7359
			PH	2017	LS	1.48965e-06	45.9557
AX-109386862	5A	317.661	PH	2016	LS	1.10839e-06	42.7359
			PH	2017	LS	1.48965e-06	45.9557
AX-110530350	5A	320.386	PH	2016	LS	6.4521e-07	43.1894
			PH	2017	LS	1.1597e-06	46.1517
AX-111001979	5A	320.507	PH	2016	LS	9.4864e-07	42.866
			PH	2017	LS	1.34121e-06	46.0377
AX-108803570	5A	320.507	PH	2016	LS	1.63566e-06	42.4119
AX-110397468	5A	321.185	PH	2016	LS	1.10839e-06	42.7359
			PH	2017	LS	1.48965e-06	45.9557
AX-109428869	5A	321.516	PH	2016	LS	1.10839e-06	42.7359
			PH	2017	LS	1.48965e-06	45.9557
AX-108744704	5A	324.074	PH	2016	LS	5.58404e-07	43.3111
			PH	2017	LS	8.88721e-07	46.3607
AX-109825785	5A	325.839	PH	2016	LS	1.10839e-06	42.7359
			PH	2017	LS	1.48965e-06	45.9557
AX-109401716	5A	522.875	SN	2016	HS	5.75e-08	15.5829
AX-109932041	5A	523.683	SN	2015	HS	1.54e-07	13.4793
			SN	2016	HS	5.04e-07	13.02
AX-109817726	5A	523.81	SN	2015	HS	1.7e-07	13.4739
			SN	2016	HS	6.79e-07	12.8392
AX-111588324	5A	535.908	PH	2015	LS	1.97094e-06	44.4552
AX-110143022	5A	536.109	YPP	2017	HS	3.05e-07	14.6811
AX-111477647	5A	536.775	PH	2015	HS	3.98469e-07	67.3916
AX-109389390	5A	536.795	PH	2015	HS	2.30549e-07	67.6711
			PH	2016	HS	2.89179e-06	63.1301
AX-108839508	5A	692.158	BM	2015	HS	6.46e-07	12.7381
			YPP	2015	HS	1.15e-06	12.7005
AX-110458478	5A	692.172	YPP	2015	HS	2.25e-06	10.6865
AX-109388349	5A	692.179	BM	2015	HS	1.06e-06	12.2454
			YPP	2015	HS	1.97e-06	12.1529
AX-108829895	5A	692.387	BM	2015	HS	1.06e-06	12.2454
			YPP	2015	HS	1.97e-06	12.1529
AX-110559082	5A	698.006	SN	2015	HS	2.02e-07	13.3415
AX-109292463	5A	698.218	SN	2015	HS	4.15e-07	11.534
AX-110910135	5A	698.53	SN	2015	HS	2.46e-06	9.97783
AX-94597489	5B	475.694	SL	2016	HS/LS	1.86382e-05	12.821
AX-112288026	5B	477.381	SN	2017	LS	5.27979e-07	32.8897
AX-111528735	5B	574.064	SL	2016	HS/LS	4.97013e-06	14.2936
AX-108987083	5B	575.972	SL	2016	HS/LS	1.67181e-05	12.9411
AX-110595998	5B	576.142	BM	2016	HS/LS	4.94e-07	12.6057
			GN	2016	HS/LS	2.01e-07	13.3306
			SL	2016	HS/LS	6.06994e-06	14.0691
			YPP	2016	HS/LS	5.53e-07	12.4633
AX-109978928	5B	578.349	BM	2016	HS/LS	3.96e-07	12.8001
			GN	2016	HS/LS	1.5e-06	11.5655
			SL	2016	HS/LS	1.32542e-05	13.1981
			YPP	2016	HS/LS	8.48e-07	12.4633
AX-110682362	5B	580.028	SL	2016	HS/LS	9.20277e-06	13.6038
AX-108931712	5B	583.475	SL	2016	HS/LS	2.80441e-06	14.9397
AX-108946482	5B	583.616	SL	2016	HS/LS	7.13712e-06	13.8877
AX-110627615	5B	583.714	SL	2016	HS/LS	7.96178e-06	13.7654
AX-111742138	5B	583.912	SL	2016	HS/LS	7.13712e-06	13.8877
AX-111172112	5B	583.915	SL	2016	HS/LS	2.47399e-06	15.0819
AX-110447642	5B	584.069	SL	2016	HS/LS	8.91198e-06	13.6396
AX-110402121	5B	584.069	SL	2016	HS/LS	8.91198e-06	13.6396
AX-94729169	5B	584.069	SL	2016	HS/LS	2.07622e-06	15.2812
AX-86180204	5B	584.069	SL	2016	HS/LS	7.13712e-06	13.8877
AX-111675975	5B	584.109	SL	2016	HS/LS	1.17332e-05	13.3334
AX-111019260	5B	584.11	SL	2016	HS/LS	5.70266e-06	14.1391
AX-109879550	5B	584.111	SL	2016	HS/LS	2.80441e-06	14.9397
AX-109529914	5B	584.111	SL	2016	HS/LS	7.13712e-06	13.8877
AX-111196036	5B	584.142	SL	2016	HS/LS	2.80441e-06	14.9397
AX-108945007	5B	584.616	SL	2016	HS/LS	1.54303e-05	13.0297
AX-109907290	5B	584.639	SL	2016	HS/LS	3.17653e-06	14.7986
AX-109443147	5B	584.797	BM	2016	HS/LS	2.38e-06	12.7579
			SL	2016	HS/LS	2.25711e-06	15.1862
AX-108833623	5B	584.797	SL	2016	HS/LS	3.17653e-06	14.7986
AX-110904949	5B	584.826	SL	2016	HS/LS	2.74034e-06	14.9659
AX-109005670	5B	584.855	SL	2016	HS/LS	6.63608e-06	13.9691
AX-109468686	5B	584.895	SL	2016	HS/LS	6.04675e-06	14.0734
AX-109271003	5B	690.079	GN	2015	LS	1.37e-07	13.4418
AX-111642516	5B	690.088	GN	2015	LS	1.51e-07	13.3459
			SN	2015	LS	2.9912e-06	29.5297
			SN	2017	LS	2.01777e-06	31.6638
AX-110385695	5B	690.089	GN	2015	LS	2.33e-07	13.007
			SN	2015	LS	5.97497e-06	28.8752
			SN	2016	LS	8.67182e-06	17.4531
			SN	2017	LS	1.93623e-06	31.7012
AX-110491508	5B	690.09	SN	2015	LS	4.10243e-06	29.2301
			SN	2017	LS	2.20234e-06	31.5845
AX-109871331	5B	690.096	BM	2015	LS	1.23e-06	10.1509
			GN	2015	LS	1.24e-07	11.9457
			GN	2016	HS	1.71e-06	9.87191
AX-111457685	5B	690.096	BM	2015	LS	2.04e-07	11.4531
			GN	2015	LS	1.22e-08	13.5168
			GN	2016	HS	1.03e-06	10.2565
			SN	2017	LS	1.92929e-06	31.7045
			YPP	2015	LS	1.75e-06	10.0072
AX-110410386	5B	690.098	BM	2015	LS	1.2e-07	13.9047
			GN	2015	LS	3.76e-09	16.5669
			GN	2016	HS	2.26e-06	11.6872
			SN	2015	LS	7.11659e-07	30.9079
			SN	2016	LS	4.10154e-06	18.2455
			SN	2017	LS	5.71862e-07	32.8161
			YPP	2015	LS	1.03e-06	12.4118
AX-111527603	5B	690.11	GN	2015	LS	5.67e-07	12.2658
AX-109416491	5B	690.127	GN	2015	LS	1.54e-06	11.7196
			SN	2015	LS	3.22959e-06	29.4569
			SN	2017	LS	2.60951e-06	31.4311
AX-108786025	5B	690.17	GN	2015	LS	1.92e-06	9.89502
AX-111052735	5B	690.172	GN	2015	LS	4.12e-07	11.0955
			GN	2016	HS	1.12e-06	10.2595
AX-109827487	5B	690.177	GN	2015	LS	4.21e-07	12.4808
			SN	2015	LS	4.79803e-06	29.0821
			SN	2017	LS	2.24834e-06	31.5658
AX-109496546	5B	690.178	GN	2015	LS	1.49e-07	13.2902
			SN	2015	LS	4.10243e-06	29.2301
			SN	2017	LS	2.20234e-06	31.5845
AX-108814536	5B	690.22	GN	2015	LS	1.49e-07	13.2902
			SN	2015	LS	4.10243e-06	29.2301
			SN	2017	LS	2.20234e-06	31.5845
AX-111496418	5B	690.225	BM	2015	LS	1.47e-06	11.7327
			GN	2015	LS	2.62e-08	14.9319
			SN	2015	LS	1.83663e-06	29.9949
			SN	2017	LS	2.07402e-06	31.6389
AX-108814586	5B	690.238	SN	2015	LS	4.10243e-06	29.2301
			SN	2017	LS	2.20234e-06	31.5845
AX-111645219	5B	690.238	BM	2015	LS	1.04e-06	10.2746
			GN	2015	LS	1.15e-07	12.0289
			GN	2016	HS	1.71e-06	9.87762
			SN	2015	LS	6.51112e-06	28.7944
AX-108759337	5B	690.238	BM	2015	LS	9.23e-07	10.6211
			GN	2015	LS	4.25e-08	12.9508
			SN	2015	LS	1.37912e-06	30.2695
			SN	2016	LS	1.01083e-05	17.2919
			SN	2017	LS	8.24966e-07	32.4792
AX-110458804	5B	690.241	GN	2015	LS	1.49e-07	13.2902
			SN	2015	LS	6.0266e-06	28.8671
AX-108727124	5B	690.259	GN	2015	LS	1.22e-06	11.8145
AX-111487380	5B	690.273	BM	2015	LS	1.36e-06	10.0422
			GN	2015	LS	4.32e-08	12.6961
			SN	2015	LS	7.60637e-07	30.8434
			SN	2017	LS	1.53875e-06	31.9099
AX-110396012	5B	690.319	GN	2015	LS	3.45e-07	12.6354
AX-110675241	5B	690.319	GN	2015	LS	1.49e-07	13.2902
			SN	2015	LS	4.10243e-06	29.2301
			SN	2017	LS	2.20234e-06	31.5845
AX-94579483	5B	690.331	GN	2015	LS	4.52e-07	11.2335
AX-95226271	5B	690.331	GN	2015	LS	1.61e-06	10.9651
			SN	2015	LS	4.46987e-06	29.149
AX-111035704	5B	690.361	GN	2015	LS	1.51e-07	13.3459
			SN	2015	LS	2.9912e-06	29.5297
			SN	2017	LS	2.01777e-06	31.6638
AX-109953331	5B	690.362	BM	2015	LS	1.38e-06	10.1824
			GN	2015	LS	5.87e-08	12.5599
			SN	2015	LS	3.02684e-06	29.5185
			SN	2017	LS	2.56517e-06	31.4466
AX-111003577	5B	690.362	GN	2015	LS	1.49e-07	13.2902
			SN	2015	LS	4.10243e-06	29.2301
			SN	2017	LS	2.20234e-06	31.5845
AX-94464717	5B	690.471	BM	2015	LS	1.86e-06	10.7041
			GN	2015	LS	1.43e-07	12.5101
AX-109089778	5B	690.516	GN	2015	LS	4.14e-07	11.0339
			SN	2015	LS	2.98829e-06	29.5306
			SN	2017	LS	2.26977e-06	31.5572
AX-111107686	5B	690.661	GN	2015	LS	3.23e-07	12.707
AX-110945406	5B	690.677	GN	2015	LS	1.49e-07	13.2902
			SN	2015	LS	4.10243e-06	29.2301
AX-109969349	5B	690.683	GN	2015	LS	4.38e-07	12.5103
			SN	2016	LS	3.22143e-06	18.5029
			SN	2017	LS	2.70143e-06	31.3999
AX-109954516	5B	690.697	GN	2015	LS	1.49e-07	13.2902
			SN	2015	LS	4.10243e-06	29.2301
			SN	2017	LS	2.20234e-06	31.5845
AX-111006648	5B	690.701	GN	2015	LS	3.45e-07	12.6354
AX-110078837	5B	690.702	GN	2015	LS	4.16e-07	10.8897
AX-94821707	5D	475.694	SN	2017	LS	5.27979e-07	32.8897
AX-94964296	5D	476.619	SN	2016	HS	1.63e-06	13.7012
AX-111177872	5D	476.672	YPP	2015	HS	2.04e-06	10.5113
AX-110318420	5D	535.719	GN	2015	LS	8.61e-07	9.96612
			SL	2015	LS	5.6991e-06	22.0245
			SL	2016	HS/LS	7.23362e-06	13.8726
AX-109912469	5D	535.864	SL	2015	HS	1.06e-06	11.1513
			SL	2015	LS	5.69001e-06	22.0261
			SN	2015	HS	2.16e-06	11.2661
AX-94544843	5D	553.508	PH	2016	LS	9.16551e-07	42.8948
AX-95233243	5D	553.509	GN	2015	HS	2.95e-08	15.177
AX-110242166	5D	559.758	SL	2015	HS	9.27e-07	11.2901
			SN	2016	HS	5.79e-07	13.0488
AX-94394030	5D	560.921	SL	2016	HS/LS	1.86382e-05	12.821
AX-110970646	6B	523.885	PH	2015	LS	1.20855e-06	44.8581
			PH	2016	LS	2.36026e-06	42.1081
AX-111092697	6B	524.561	PH	2015	LS	1.81768e-06	44.5216
			PH	2017	LS	1.54699e-06	45.9262
			YPP	2017	HS	1.25e-07	14.6369
AX-108888670	6B	690.022	PH	2017	LS	2.08212e-06	45.6946
AX-111510520	6B	690.31	YPP	2017	LS	8.82e-07	11.6349
AX-95194586	6D	77.5222	YPP	2016	LS	1.2e-06	14.7773
AX-94734086	6D	77.5222	SN	2015	HS/LS	2.27223e-06	12.931
AX-95229480	6D	77.5222	SL	2015	LS	2.7127e-05	20.4726
AX-109925779	6D	77.5227	YPP	2017	LS	6.44e-07	15.5169
AX-111687794	6D	77.5238	SN	2015	HS/LS	6.75753e-07	14.3099
AX-111449179	7A	22.7458	SL	2015	LS	2.7127e-05	20.4726
			YPP	2016	LS	6.91e-07	12.0851
AX-111051523	7A	22.7957	SL	2016	LS	6.56213e-06	27.3171
AX-108887013	7A	22.8031	SL	2015	LS	2.19459e-05	20.6813
			YPP	2015	LS	1.8e-06	11.8669
AX-111714767	7A	22.8311	GN	2015	HS	9.84e-07	11.1152
			YPP	2016	LS	1.86e-06	16.6677
AX-108825291	7A	22.8314	SL	2015	LS	2.08336e-05	20.7327
			YPP	2016	LS	3.48e-07	13.0995
AX-111670172	7A	22.8348	SL	2015	LS	1.64239e-05	20.9679
			SL	2016	LS	1.92076e-06	28.4744
AX-110636254	7A	22.8443	SL	2015	LS	3.59935e-05	20.1951
			YPP	2016	LS	2.19e-06	11.1611
AX-109495740	7A	22.8516	GN	2016	HS	2.24e-06	11.0765
			YPP	2016	LS	2.22e-06	13.0543
AX-108777889	7A	22.8552	SL	2015	LS	3.06256e-05	20.3534
			SL	2016	LS	7.4396e-06	27.2
AX-109884647	7A	22.8585	SL	2016	LS	5.4967e-06	27.4828
			YPP	2016	LS	1.36e-06	11.2154
AX-108790425	7A	22.8589	SL	2015	LS	2.91448e-05	20.4021
			SL	2016	LS	5.11626e-06	27.55
AX-110463952	7A	22.8793	SL	2015	LS	3.06256e-05	20.3534
AX-110636576	7A	561.727	SL	2015	LS	2.7127e-05	20.4726
AX-110460287	7A	561.795	SL	2016	HS	7.9e-07	11.5987
AX-108727963	7A	561.811	SL	2016	LS	6.56213e-06	27.3171
AX-109820186	7A	569.046	SL	2016	LS	6.56213e-06	27.3171
AX-109459894	7B	441.043	YPP	2016	LS	2.32e-06	12.2535
AX-111832334	7B	441.895	SN	2017	HS	1.50497e-06	26.6423
AX-109430002	7B	449.854	PH	2015	LS	2.04313e-06	44.4256
			SN	2016	HS	1.47e-06	10.6019
AX-95213153	7B	450.244	PH	2015	LS	1.04248e-06	44.9804
AX-95658823	7B	675.281	PH	2015	LS	9.30015e-06	67.698
AX-109270218	7B	675.965	GN	2016	HS	5.48e-07	10.7609
AX-110149206	7B	676.247	PH	2015	LS	2.05046e-06	44.4227
AX-109360942	7B	676.505	SN	2016	HS	1.47e-06	10.6729
AX-110936825	7B	677.307	SN	2016	HS	1.62e-06	10.7104
AX-95149761	7B	680.079	PH	2015	LS	2.05046e-06	44.4227
			PH	2017	LS	1.24665e-06	46.095
			SN	2016	HS	8.39e-07	11.0677
AX-94817024	7B	750.193	TKW	2017	LS	1.43137e-06	19.0563
AX-110557775	7D	0.003995	PH	2015	LS	6.49068e-06	67.8503
AX-94998175	7D	1.91424	PH	2017	LS	5.54244e-07	46.7336
