# Supplementary material for: Genome-wide association study of yield and related traits in common wheat under salt-stress conditions
Source: BMC Plant Biol. 2021 Jan 7;21:27. doi: 10.1186/s12870-020-02799-1 (PMC7792188; doi:10.1186/s12870-020-02799-1)
Supplement: Supplementary file 6 — Additional file 6: Table S6. Favored alleles and genetic effects of 11 loci associated with traits under low and high salinity treatments. PH, plant height; SN, spike number; SL, spike length; KPS, kernels per spike; GN, grain number; TKW, thousand kernels weight; YPP, yield per plot; BM, biological mass. LS, low salinity treatment; HS, high salinity treatment. “ns” represents no calculation for no significantly difference of traits between alleles. [file 12870_2020_2799_MOESM6_ESM.xlsx]

## Sheet: Table S6
Table S6. Favored allels and genetic effects of 11 loci associated with low and high salinity treatments.
Locus	SNP	Chromosome	Position(Mb)	Allele	Favroable Allele	Frequency (%)	Trait	15LS	16LS	17LS	15HS	16HS	17HS
QSl-1B	AX-108733712	1B	674.956	C/T	T	41.3613	SL	0.967206	0.710399	0.650118	0.937524	0.570465	0.680913
	AX-108771529	1B	674.958	T/C	C	36.6492	SL	0.92003	0.655299	0.632279	0.883072	0.623481	0.640141
	AX-109968924	1B	675.038	C/T	T	35.6021	SL	0.932116	0.658374	0.624277	0.895993	0.631931	0.655734
	AX-109505259	1B	675.091	T/C	C	36.1257	SL	0.931887	0.656069	0.642976	0.904291	0.636874	0.653207
	AX-109972158	1B	675.092	G/A	A	36.1257	SL	0.931887	0.656069	0.642976	0.904291	0.636874	0.653207
	AX-111712489	1B	675.096	A/T	T	35.0785	SL	0.968173	0.675674	0.68278	0.931228	0.676841	0.699531
	AX-109840668	1B	675.096	G/C	C	36.1257	SL	0.93109	0.654674	0.632935	0.853276	0.601838	0.612848
	AX-110108873	1B	675.1	A/C	C	36.1257	SL	0.931887	0.656069	0.642976	0.904291	0.636874	0.653207
	AX-111147415	1B	675.108	T/C	C	36.6492	SL	0.93281	0.645252	0.637861	0.894944	0.625762	0.638696
	AX-110397370	1B	675.115	T/C	C	40.3141	SL	0.919513	0.663541	0.571896	0.897009	0.703783	0.577203
	AX-111104551	1B	675.132	C/T	T	40.8377	SL	0.907997	0.663085	0.573245	0.880568	0.697946	0.586932
QYpp-3A	AX-109497153	3A	694.009	A/C	C	7.32984	YPP	7.47786	5.0993	5.33601	4.40441	7.45336	6.42325
	AX-111452420	3A	694.21	C/T	C	6.80628	YPP	7.43898	5.33074	6.40059	4.02771	6.25941	6.09202
	AX-109956562	3A	694.686	A/G	A	7.32984	YPP	7.4787	6.14248	6.40942	4.18715	7.10024	6.10136
	AX-109586452	3A	694.891	A/G	A	7.8534	YPP	7.01694	5.21473	6.22687	3.71011	6.54236	5.74391
	AX-110496040	3A	694.955	T/G	T	6.80628	YPP	7.8883	6.0847	6.82245	4.18514	6.92253	6.1284
	AX-94926348	3A	694.957	G/A	G	7.32984	YPP	8.0688	5.73988	5.10729	4.06758	6.59052	6.76366
QSl-3B	AX-110578599	3B	62.1272	T/C	C	30.3665	SL	0.541311	0.542023	ns	0.764544	ns	ns
	AX-111578827	3B	62.1291	G/A	A	30.3665	SL	0.546768	0.559528	ns	0.758309	ns	ns
	AX-111659898	3B	62.1315	T/G	G	30.3665	SL	0.545516	0.558474	ns	0.752716	ns	ns
	AX-110916154	3B	62.1352	C/T	T	30.3665	SL	0.546768	0.559528	ns	0.758309	ns	ns
	AX-111651167	3B	62.1357	A/T	T	30.3665	SL	0.552695	0.561038	ns	0.762139	ns	ns
QTkw-4A	AX-111821007	4A	14.6818	T/C	C	10.4712	TKW	ns	4.32697	ns	ns	5.84608	2.86321
	AX-110166168	4A	14.682	T/C	C	10.4712	TKW	ns	4.36859	ns	ns	5.85913	2.83659
	AX-111754753	4A	14.8362	A/G	G	10.4712	TKW	ns	4.36859	ns	ns	5.85913	2.83659
	AX-111555607	4A	14.8464	T/C	C	10.4712	TKW	ns	4.45507	ns	ns	5.94652	2.84875
	AX-110711762	4A	14.8466	T/C	C	10.4712	TKW	ns	4.36859	ns	ns	5.85913	2.83659
	AX-110168278	4A	14.8469	G/C	C	10.4712	TKW	ns	4.34717	ns	ns	5.8311	2.80843
	AX-110559268	4A	15.1297	A/G	G	10.4712	TKW	ns	4.36859	ns	ns	5.85913	2.83659
	AX-111799806	4A	15.1465	T/G	G	10.4712	TKW	ns	4.36859	ns	ns	5.85913	2.83659
	AX-109908957	4A	15.1488	A/G	G	10.4712	TKW	ns	4.36859	ns	ns	5.85913	2.83659
	AX-111271950	4A	15.1677	T/C	C	9.94764	TKW	ns	4.55102	4.79728	ns	5.54833	2.7797
	AX-94401517	4A	15.7772	A/G	G	9.42408	TKW	ns	4.05541	ns	ns	5.61057	2.49096
	AX-110478832	4A	15.7776	C/T	T	10.4712	TKW	ns	4.36859	ns	ns	5.85913	2.83659
	AX-109092055	4A	15.8624	C/G	G	10.4712	TKW	ns	4.84232	5.29576	ns	5.85913	2.83659
	AX-109078034	4A	15.864	T/C	C	10.4712	TKW	ns	4.36859	ns	ns	5.85913	2.83659
	AX-109454581	4A	15.8677	A/G	G	10.4712	TKW	ns	4.36859	ns	ns	5.85913	2.83659
	AX-108843754	4A	15.8824	T/C	C	10.4712	TKW	ns	4.88285	5.32181	ns	5.88256	2.8481
	AX-109534109	4A	15.8902	A/G	G	10.4712	TKW	ns	4.36859	ns	ns	5.85913	2.83659
	AX-111208416	4A	15.8911	T/C	C	10.4712	TKW	ns	4.40164	ns	ns	5.89449	2.84869
	AX-111496311	4A	15.8913	C/T	T	10.4712	TKW	ns	4.36859	ns	ns	5.85913	2.83659
	AX-109847295	4A	16.0454	C/G	G	10.4712	TKW	ns	4.39822	ns	ns	5.89656	2.84757
	AX-109424088	4A	16.0473	T/G	G	10.4712	TKW	ns	4.35509	ns	ns	5.86303	2.83795
	AX-111541477	4A	16.1733	G/A	A	10.4712	TKW	ns	4.35449	ns	ns	5.88439	2.89817
	AX-110017927	4A	16.1986	A/T	T	10.4712	TKW	ns	4.36859	ns	ns	5.85913	2.83659
	AX-109363601	4A	16.1987	G/C	C	10.4712	TKW	ns	4.36859	ns	ns	5.85913	2.83659
	AX-111062029	4A	16.2835	T/C	C	10.4712	TKW	ns	4.3938	ns	ns	5.88634	2.86564
QPh-4D	AX-89703298	4D	16.9266	G/T	G	70.6806	PH	3.41594	3.80771	4.46128	ns	ns	4.24187
	AX-109281717	4D	17.6136	C/T	C	69.6335	PH	3.49616	3.89802	4.56536	ns	ns	4.3058
	AX-108916749	4D	19.0902	T/C	T	69.6335	PH	3.42668	3.76433	4.45171	ns	ns	4.21093
	AX-89421921	4D	19.2889	G/A	G	71.2042	PH	3.49772	3.89205	4.54308	ns	ns	4.29548
QPh-5A1	AX-111588324	5A	535.908	T/C	T	93.1937	PH	10.8525	8.39267	9.28396	8.68687	7.22677	8.66421
	AX-110143022	5A	536.109	G/A	A	5.75916	YPP	6.5551	ns	3.19291	3.1947	3.36937	8.42303
	AX-111477647	5A	536.775	T/C	T	92.1466	PH	11.4686	8.4346	9.39821	8.94722	6.74869	8.46129
	AX-109389390	5A	536.795	G/A	G	93.1937	PH	10.8525	8.39267	9.28396	8.68687	7.22677	8.66421
Q-5A2	AX-108839508	5A	692.158	G/A	G	61.2565	BM	ns	ns	ns	2.73006	ns	ns
							YPP	ns	ns	ns	4.61495	ns	ns
	AX-110458478	5A	692.172	A/G	A	59.6859	YPP	ns	ns	ns	1.71054	ns	ns
	AX-109388349	5A	692.179	C/A	C	61.7801	BM	ns	ns	ns	2.63383	ns	ns
							YPP	ns	ns	ns	4.47158	ns	ns
	AX-108829895	5A	692.387	C/T	C	61.7801	BM	ns	ns	ns	2.63383	ns	ns
							YPP	ns	ns	ns	4.47158	ns	ns
Q-5B1	AX-111528735	5B	574.064	A/G	A	91.623	SL	ns	ns	ns	2.46493	ns	ns
	AX-108987083	5B	575.972	G/T	G	92.1466	SL	ns	ns	ns	ns	2.20781	ns
	AX-110595998	5B	576.142	C/T	C	91.623	BM	ns	ns	ns	ns	5.45226	ns
							GN	ns	ns	ns	65.291	63.3643	ns
							YPP	ns	ns	ns	3.58323	8.69425	ns
							SL	ns	ns	ns	2.20836	ns	ns
	AX-109978928	5B	578.349	A/G	A	92.1466	BM	ns	ns	ns	ns	4.7153	ns
							GN	ns	ns	ns	23.8038	55.1896	ns
							YPP	ns	ns	ns	2.57772	7.49243	ns
							SL	ns	ns	ns	ns	1.0615	ns
QSl-5B2	AX-108931712	5B	583.475	C/T	C	92.6702	SL	ns	ns	ns	ns	1.63852	ns
	AX-108946482	5B	583.616	T/C	T	92.1466	SL	ns	ns	ns	ns	2.00722	ns
	AX-110627615	5B	583.714	T/C	T	91.623	SL	ns	ns	ns	ns	2.00855	ns
	AX-111742138	5B	583.912	T/C	T	92.1466	SL	ns	ns	ns	ns	2.00722	ns
	AX-111172112	5B	583.915	T/C	T	91.623	SL	ns	ns	ns	ns	2.00188	ns
	AX-110447642	5B	584.069	A/G	A	91.623	SL	ns	ns	ns	ns	2.01236	ns
	AX-110402121	5B	584.069	G/A	G	91.623	SL	ns	ns	ns	ns	2.01236	ns
	AX-94729169	5B	584.069	C/G	C	92.1466	SL	ns	ns	ns	ns	2.15252	ns
	AX-86180204	5B	584.069	A/G	G	92.1466	SL	ns	ns	ns	ns	2.00722	ns
	AX-111675975	5B	584.109	A/G	A	91.0995	SL	ns	ns	ns	ns	2.00941	ns
	AX-111019260	5B	584.11	C/T	C	91.623	SL	ns	ns	ns	ns	2.01007	ns
	AX-109879550	5B	584.111	C/A	C	92.6702	SL	ns	ns	ns	ns	2.01485	ns
	AX-109529914	5B	584.111	G/A	G	92.1466	SL	ns	ns	ns	ns	2.00722	ns
	AX-111196036	5B	584.142	G/A	G	92.6702	SL	ns	ns	ns	ns	2.01485	ns
	AX-108945007	5B	584.616	G/A	G	91.0995	SL	ns	ns	ns	ns	2.01181	ns
	AX-109907290	5B	584.639	C/A	C	92.1466	SL	ns	ns	ns	ns	2.00722	ns
	AX-109443147	5B	584.797	G/A	G	92.1466	SL	ns	ns	ns	ns	2.43812	ns
	AX-108833623	5B	584.797	G/T	G	92.1466	SL	ns	ns	ns	ns	2.00722	ns
	AX-110904949	5B	584.826	C/G	C	92.1466	SL	ns	ns	ns	ns	2.00722	ns
	AX-109005670	5B	584.855	C/T	C	91.623	SL	ns	ns	ns	ns	2.01236	ns
	AX-109468686	5B	584.895	C/A	C	91.623	SL	ns	ns	ns	ns	2.01236	ns
Q-5B3	AX-109271003	5B	690.079	G/T	G	77.4869	GN	56.2238	20.9426	ns	23.7985	20.6407	23.933
	AX-111642516	5B	690.088	C/A	C	78.0105	GN	56.7327	21.0327	ns	23.7637	20.5583	22.6098
							SN	1.41871	0.506657	ns	0.474049	0.44634	0.600559
	AX-110385695	5B	690.089	C/A	C	78.0105	GN	56.1558	21.1119	ns	23.5222	20.5038	22.4089
							SN	1.40982	0.517768	ns	0.474789	0.454784	0.603225
	AX-110491508	5B	690.09	C/G	C	78.534	SN	1.41115	0.500435	ns	0.476123	0.445895	0.625448
	AX-109871331	5B	690.096	C/G	C	78.534	BM	4.38745	1.93418	ns	1.82242	1.5534	1.61184
							GN	58.5966	ns	24.2982	ns	ns	ns
	AX-111457685	5B	690.096	C/T	C	78.534	BM	4.4865	1.9874	ns	1.89058	1.58124	1.65425
							GN	59.9463	22.0041	ns	25.6811	20.5362	22.7572
							YPP	5.73251	2.70816	ns	2.78519	2.4342	ns
							SN	1.4994	0.53434	ns	0.507653	0.445165	0.623487
	AX-110410386	5B	690.098	T/C	T	71.2042	BM	4.45791	2.0565	ns	1.89336	1.85899	1.56341
							GN	60.4625	22.8441	ns	25.509	23.8355	21.9628
							YPP	5.67085	2.78182	ns	2.78381	2.87684	ns
							SN	1.49958	0.560398	ns	0.521667	0.524689	0.587797
	AX-111527603	5B	690.11	G/A	G	76.9634	GN	56.3841	21.0911	ns	23.9412	20.9589	23.9777
	AX-109416491	5B	690.127	G/A	G	77.4869	GN	56.6872	18.2834	ns	22.4275	16.8838	20.2542
							SN	1.41179	0.464346	ns	0.458796	0.383246	0.569376
	AX-108786025	5B	690.17	C/T	C	79.0576	GN	55.8799	19.4985	ns	23.5443	20.2557	23.6968
	AX-111052735	5B	690.172	T/C	T	78.534	GN	56.6726	21.2834	ns	23.8278	20.9806	22.3814
	AX-109827487	5B	690.177	C/A	C	78.0105	GN	56.1558	21.1119	ns	23.5222	20.5038	22.4089
							SN	1.40982	0.517768	ns	0.474789	0.454784	0.603225
	AX-109496546	5B	690.178	C/T	C	78.534	GN	56.6417	20.917	ns	23.6797	20.533	22.3618
							SN	1.41803	0.509882	ns	0.475972	0.450692	0.598061
	AX-108814536	5B	690.22	G/A	G	78.534	GN	56.6417	20.917	ns	23.6797	20.533	22.3618
							SN	1.41803	0.509882	ns	0.475972	0.450692	0.598061
	AX-111496418	5B	690.225	C/T	C	77.4869	BM	4.23584	1.7138	ns	1.71489	1.55938	ns
							GN	57.1579	18.6675	ns	22.8388	19.8917	19.0608
							SN	1.44399	0.484021	ns	0.468484	0.447632	0.540294
	AX-108814586	5B	690.238	C/T	C	78.534	GN	56.6417	20.917	ns	23.6797	20.533	22.3618
							SN	1.41803	0.509882	ns	0.475972	0.450692	0.598061
	AX-111645219	5B	690.238	A/G	A	78.534	BM	4.4014	1.94329	ns	1.82911	1.56516	1.60586
							GN	58.8174	21.4221	ns	24.4373	20.3784	22.0692
							SN	1.46182	0.508567	ns	0.485961	0.431999	0.584927
	AX-108759337	5B	690.238	C/T	C	76.9634	BM	4.38481	1.88476	ns	1.82759	1.52649	1.58348
							GN	58.8984	21.1166	ns	24.7258	20.3213	22.4173
							SN	1.48299	0.518587	ns	0.496468	0.44029	0.599374
	AX-110458804	5B	690.241	G/A	G	74.3455	GN	57.5086	22.1973	ns	24.972	22.1936	23.5203
							SN	1.43162	0.51234	ns	0.492152	0.474347	0.602007
	AX-108727124	5B	690.259	C/T	C	78.534	GN	47.3121	17.8528	ns	17.4188	21.2274	20.7597
	AX-111487380	5B	690.273	C/T	C	78.534	BM	4.10267	1.4855	ns	1.65024	ns	1.44022
							GN	57.0094	18.0261	ns	23.1414	16.9961	21.6377
							SN	1.45911	0.46009	ns	0.455631	0.37377	0.569023
	AX-110396012	5B	690.319	G/A	G	79.0576	GN	56.4068	21.1416	ns	23.8512	20.9331	23.5509
	AX-110675241	5B	690.319	G/A	G	78.534	GN	56.6417	20.917	ns	23.6797	20.533	22.3618
							SN	1.41803	0.509882	ns	0.475972	0.450692	0.598061
	AX-94579483	5B	690.331	G/T	G	76.4398	GN	56.051	20.1466	ns	22.6645	19.685	21.4108
	AX-95226271	5B	690.331	G/A	G	77.4869	GN	56.0015	19.608	ns	24.032	19.1293	20.3531
							SN	1.39994	0.466522	ns	0.469093	0.406635	0.536099
	AX-111035704	5B	690.361	G/A	G	78.0105	GN	56.7327	21.0327	ns	23.7637	20.5583	22.6098
							SN	1.41871	0.506657	ns	0.474049	0.44634	0.600559
	AX-109953331	5B	690.362	C/A	C	78.0105	BM	4.33707	1.87363	ns	1.81042	1.49865	1.58248
							GN	58.6438	21.1429	ns	24.5051	19.9839	22.341
							SN	1.46378	0.510369	ns	0.486565	0.430528	0.594678
	AX-111003577	5B	690.362	G/A	G	78.534	GN	56.6417	20.917	ns	23.6797	20.533	22.3618
							SN	1.41803	0.509882	ns	0.475972	0.450692	0.598061
	AX-94464717	5B	690.471	T/C	T	70.1571	BM	4.53943	1.72349	ns	1.79178	ns	ns
							GN	60.7453	20.1349	ns	24.8202	17.8839	19.6681
	AX-109089778	5B	690.516	C/T	C	76.9634	GN	52.6098	18.6867	ns	21.7581	16.1611	22.3856
							SN	1.36155	0.466359	ns	0.420595	0.353963	0.5895
	AX-111107686	5B	690.661	G/T	G	77.4869	GN	56.2238	20.9426	ns	23.7985	20.6407	23.933
	AX-110945406	5B	690.677	T/C	T	78.534	GN	52.8081	19.3969	ns	21.8017	19.7894	21.4011
							SN	1.32286	0.465858	ns	0.431764	0.433242	0.568851
	AX-109969349	5B	690.683	G/C	G	79.0576	GN	56.3258	23.4723	ns	23.8106	22.4074	23.0464
							SN	1.41787	0.57869	ns	0.493458	0.495103	0.64007
	AX-109954516	5B	690.697	G/A	G	78.534	GN	56.6417	20.917	ns	23.6797	20.533	22.3618
							SN	1.41803	0.509882	ns	0.475972	0.450692	0.598061
	AX-111006648	5B	690.701	C/T	C	79.0576	GN	56.4068	21.1416	ns	23.8512	20.9331	23.5509
	AX-110078837	5B	690.702	G/T	G	79.0576	GN	58.8496	20.2371	14.4909	24.8136	19.6981	21.0671
Q-7A	AX-111449179	7A	22.7458	C/T	C	92.6702	SL	1.19553	ns	0.712835	1.07106	ns	ns
							YPP	ns	ns	ns	ns	ns	ns
	AX-111051523	7A	22.7957	G/T	G	92.6702	SL	1.27849	ns	0.751049	1.11131	ns	ns
	AX-108887013	7A	22.8031	T/A	T	92.6702	SL	1.27849	ns	0.751049	1.11131	ns	ns
							YPP	ns	ns	ns	ns	ns	ns
	AX-111714767	7A	22.8311	T/C	T	91.623	SL	1.2014	ns	0.716256	1.07359	ns	ns
							YPP	ns	ns	ns	ns	ns	ns
	AX-108825291	7A	22.8314	A/G	A	92.1466	SL	1.19393	ns	0.712813	1.06512	ns	ns
							YPP	ns	ns	ns	ns	ns	ns
	AX-111670172	7A	22.8348	C/T	C	92.6702	SL	1.19553	ns	0.712835	1.07106	ns	ns
	AX-110636254	7A	22.8443	G/A	G	92.6702	SL	1.27849	ns	0.751049	1.11131	ns	ns
							YPP	ns	ns	3.39475	ns	ns	ns
	AX-109495740	7A	22.8516	A/G	A	92.1466	SL	1.19393	ns	0.712813	1.06512	ns	ns
							YPP	ns	ns	ns	ns	ns	ns
	AX-108777889	7A	22.8552	C/A	C	92.6702	SL	1.19553	ns	0.712835	1.07106	ns	ns
	AX-109884647	7A	22.8585	C/T	C	92.6702	SL	1.19553	ns	0.712835	1.07106	ns	ns
							YPP	ns	ns	2.15937	ns	ns	ns
	AX-108790425	7A	22.8589	C/A	C	92.6702	SL	1.27849	ns	0.751049	1.11131	ns	ns
	AX-110463952	7A	22.8793	T/A	T	93.7173	SL	1.32682	ns	0.741893	1.0921	ns	ns
Annotation: “ns” represents no calculation for no significantly difference of traits between alleles.
