# Supplementary material for: Genome-wide association study of yield and related traits in common wheat under salt-stress conditions
Source: BMC Plant Biol. 2021 Jan 7;21:27. doi: 10.1186/s12870-020-02799-1 (PMC7792188; doi:10.1186/s12870-020-02799-1)
Supplement: Supplementary file 7 — Additional file 7: Table S7. SNPs loci significantly associated with yield-related traits identified in the present and previous studies. PH, plant height; SN, spike number; SL, spike length; KPS, kernels per spike; GN, grain number; TKW, thousand kernels weight; YPP, yield per plot; BM, biological mass. [file 12870_2020_2799_MOESM7_ESM.xlsx]

## Sheet: Table S7
Table S7. SNPs loci significantly associated with yield-related traits identified in the present and previous study
Locus	No.of SNPs	Chromosome	Position (Mb)	Trait	Previous study	Trait in previous study	QTL interval or gene	QTL Position(Mb)
QSl-1B	11	1B	674.96-675.13	SL	Gao et al. (2015)	SL	BS00070878_51 – Kukri_c1529_462	22.7
					Sukumaran et al. 2018	TKW	TKW-IWB65271	679.395
QSl-3B	4	3B	62.13-62.14	SL	Gao et al. (2015)	SL	Ku_c12191_1202—Excalibur_c3556_520	815.48
QTkw-4A	22	4A	14.68-16.28	TKW	Quarrie et al. (2005)	TKW	Xgwm160	719.26
					Jiang et al.2015	GW	TaCWI	610.04
QPh-4D	4	4D	16.93-19.29	PH	Wu et al. (2010)	PH	Rht-D1	18.7811
					Wang et al. (2010)	PH	Rht-D1	18.7811
					Cui et al. (2011)	PH	Rht-D1	18.7811
QPh-5A1	4	5A	535.91-536.80	PH	Diaz et al. (2011)	PH	Xmwg522–Xcdo412c	485.83
					Liu et al. (2014)	GN	Xwmc467–Xcau20	531.28
Q-5A2	3	5A	692.16-692.39	BM YPP	Yan et al. 2004	YPP	Vrn2-5A	698.181
Q-5B1	3	5B	574.06-578.35	SL BM GN YPP	Yan et al. 2003	YPP	Vrn-B1	573.816
Q-5B3	32	5B	690.08-690.70	SN BM YPP GN	Li et al.2018	KNS	QKNS.caas-5BL	695.99
Q-7A	11	7A	22.75-22.86	SL YPP	Mwadzingeni et al. (2017)	SL	wsnp_Ex_c200_391493 – Ex_c52798_415	244.27
