# Supplementary material for: Genome-wide association study of yield and related traits in common wheat under salt-stress conditions
Source: BMC Plant Biol. 2021 Jan 7;21:27. doi: 10.1186/s12870-020-02799-1 (PMC7792188; doi:10.1186/s12870-020-02799-1)
Supplement: Supplementary file 8 — Additional file 8: Table S8. The information of the 14 KASP markers developed for nine loci. PH, plant height; SN, spike number; SL, spike length; KPS, kernels per spike; GN, grain number; TKW, thousand kernels weight; YPP, yield per plot; BM, biological mass. [file 12870_2020_2799_MOESM8_ESM.xlsx]

## Sheet: Table S8
Table S8 The information of the 14 kasp markers developed for nine loci
Marker	Traits	SNP ID	Chromosome	Position (bp)	SNP allels	Primer sequence
kasp-0668	SL	AX-109840668	1B	675096393	C/G	AlleleFAM	ATAAAAATGTCATATCAATCAACTCAGCAG
						AlleleHEX	ATAAAAATGTCATATCAATCAACTCAGCAC
						Common	GATGTTTCGCACAAAAGTTCAAAAGT
kasp-2158	SL	AX-109972158	1B	675092257	A/G	AlleleFAM	AGCACCTTTACAACAAAAGCTGAAGA
						AlleleHEX	GCACCTTTACAACAAAAGCTGAAGG
						Common	AACAAGAATATCGGTCAACACATATCAGT
kasp-6040	YPP	AX-110496040	3A	694955234	G/T	AlleleFAM	GCGATTGCTATTCTATCAGTCCTCTATG
						AlleleHEX	GCGATTGCTATTCTATCAGTCCTCTATT
						Common	CATGAACTTTCAGACAGACTATGCTAGACA
kasp-8827	SL	AX-111578827	3B	62129145	A/G	AlleleFAM	TGGTTAGAATTCGATTCAATTCCTCA
						AlleleHEX	GGTTAGAATTCGATTCAATTCCTCG
						Common	ACAGGCAGGCAGTACACTTGGA
kasp-1007	TKW	AX-111821007	4A	14681849	C/T	AlleleFAM	CCCGTCGTTTGTCGAGAGTC
						AlleleHEX	CCCGTCGTTTGTCGAGAGTT
						Common	CCTAGCCACCAAATTTCCCGA
kasp-9508	BM YPP	AX-108839508	5A	692158124	A/G	AlleleFAM	CCGAAGTCCGCTCTATGTTGCAA
						AlleleHEX	CGAAGTCCGCTCTATGTTGCAG
						Common	GCGAGCTTGAGTGTCCACCGT
kasp-5998	BM GN SL YPP	AX-110595998	5B	576142314	C/T	AlleleFAM	CGTGAGGTGACTACCTGAACCG
						AlleleHEX	CGTGAGGTGACTACCTGAACCA
						Common	GATCGATTCAAGCGTGTACAAGAATA
kasp-5975	SL	AX-111675975	5B	584109358	A/G	AlleleFAM	GAACGCCAAGCCCACCTTT
						AlleleHEX	GAACGCCAAGCCCACCTTC
						Common	GCGCAATGCCTAGTCGCAT
kasp-5695	BM GN SN YPP	AX-110385695	5B	690089077	A/C	AlleleFAM	AATGAACCGCGAAATACATGCTTAGTA
						AlleleHEX	GAACCGCGAAATACATGCTTAGTC
						Common	CTACACCTTTTTGCCTCTACAGATGT
kasp-9337	BM GN SN YPP	AX-108759337	5B	690238041	C/T	AlleleFAM	CACTCTAAAATATGTCTACATACATCCG
						AlleleHEX	CACTCTAAAATATGTCTACATACATCCA
						Common	CTCCGTTCTTAAATATTTGTCTTTTTAGGT
kasp-6491	BM GN SN YPP	AX-109416491	5B	690126856	A/G	AlleleFAM	ATTGTCGGAAGTGGTAGCGGTAAAAT
						AlleleHEX	GTCGGAAGTGGTAGCGGTAAAAC
						Common	CGCACACCAATACCACCACCGTTA
kasp-4516	BM GN SN YPP	AX-109954516	5B	690696549	A/G	AlleleFAM	GGTAACGACGGTTAGTGGAAAGACA
						AlleleHEX	GTAACGACGGTTAGTGGAAAGACG
						Common	CAAAGCTTTCGAGTGTTTGTCCCGTTT
kasp-9179	SL YPP	AX-111449179	7A	22745792	C/T	AlleleFAM	TTAGTATATCCGAACCTGGAAAGTAAGC
						AlleleHEX	ATTTAGTATATCCGAACCTGGAAAGTAAGT
						Common	GAGAGTGCTCAACGACCCTGAA
kasp-4767	SL YPP	AX-111714767	7A	22831098	C/T	AlleleFAM	CGAAATAGTAACTTGTTTACCGATTGG
						AlleleHEX	CGAAATAGTAACTTGTTTACCGATTGA
						Common	GGTTAATGAATGTAATGACAAGTGCGTAT
